# Supplementary material for: Prevalence, patterns and predictors of metabolic abnormalities in Nigerian hypertensives with hypertriglyceridemic waist phenotype: A cross sectional study
Source: PLOS Glob Public Health. 2022 Dec 16;2(12):e0001203. doi: 10.1371/journal.pgph.0001203 (PMC10021371; doi:10.1371/journal.pgph.0001203)
Supplement: S1 Data — (XLSX) [file pgph.0001203.s001.xlsx]

## Sheet: Dr Amadi data
SN	AgeInYear	GENDER	TGDividedByHDL	EnlargedWCMale	EnlargedWCFemale	EnlargedWC	ElevatedTG	HTGWPhenotype	BMI	BMIGrp	AtherogenicIndex	Overweight	NonHDL	HighTc	HighTG	HighLDL	HighVLDL	LowHDL	HighNonHDL	VAR00004	HighUricAcidMale	HighUricAcidFemale	HighCreatinine	HighFBS	HighHbA1C	HighAtherogenicIndex	BMIGrp2	SmokingRotatedForAtherogenicIndex	FBSGrp	IGT	DM	VAR00003	SMOKING	Obesityuse	impaireduse	HighUricAcid	dylipiuse	VAR00007	numberrisk	VAR00006	filter_$
116	68	Male	2.87989	No	No	No	No	NWNT	27.0194	Overweight	1.05775	Yes	90.73	No	No	No	No	No	No	#NULL!	No	No	No	No	No	Yes	250-29.9	No	100-125	Yes	No	#NULL!	No	0	0	No	0		0	0	Not Selected
120	81	Male	1.875	No	No	No	No	NWNT	23.9813	Normal	0.628609	No	88	No	No	No	No	No	No	#NULL!	No	No	No	No	No	Yes	<25	No	100-125	Yes	No	#NULL!	No	0	0	No	0		0	0	Not Selected
383	73	Male	0.958695	No	No	No	No	NWNT	23.6652	Normal	-0.0421825	No	120.39	No	No	No	No	No	No	#NULL!	No	No	No	No	No	No	<25	No	50-99	No	No	#NULL!	No	0	0	No	0		0	0	Not Selected
463	33	Male	2.10991	No	No	No	No	NWNT	22.4913	Normal	0.746647	No	125.22	No	No	No	No	No	No	#NULL!	No	No	Yes	No	No	Yes	<25	No	50-99	No	No	#NULL!	No	0	0	No	0		0	0	Not Selected
550	79	Male	2.89425	No	No	No	No	NWNT	23.8754	Normal	1.06273	No	119	No	No	No	No	No	No	#NULL!	No	No	No	No	No	Yes	<25	No	50-99	No	No	#NULL!	No	0	0	No	0		0	0	Not Selected
366	41	Female	1.54122	No	No	No	No	NWNT	21.7555	Normal	0.432577	No	126.67	No	No	No	No	No	No	#NULL!	No	No	No	No	No	Yes	<25	No	100-125	Yes	No	#NULL!	No	0	0	No	0		0	0	Not Selected
117	64	Male	2.73251	No	No	No	No	NWNT	20.4502	Normal	1.00522	No	184.27	Yes	No	Yes	No	No	Yes	#NULL!	No	No	No	No	No	Yes	<25	No	50-99	No	No	#NULL!	No	0	0	No	1	DYS	1	1	Not Selected
441	49	Male	1.88122	No	No	No	No	NWNT	24.114	Normal	0.631918	No	178.01	Yes	No	Yes	No	No	Yes	#NULL!	No	No	No	No	No	Yes	<25	No	50-99	No	No	#NULL!	No	0	0	No	1	DYS	1	1	Not Selected
452	56	Male	1.84105	No	No	No	No	NWNT	24.1672	Normal	0.610339	No	166.84	Yes	No	Yes	No	No	Yes	#NULL!	No	No	Yes	No	No	Yes	<25	No	100-125	Yes	No	#NULL!	No	0	0	No	1	DYS	1	1	Not Selected
312	77	Male	1.06826	No	No	No	No	NWNT	18.1252	Underweight	0.0660312	No	162.56	Yes	No	Yes	No	No	Yes	#NULL!	No	No	No	No	No	No	<25	No	50-99	No	No	#NULL!	No	0	0	No	1	DYS	1	1	Not Selected
557	38	Male	3.26723	No	No	No	No	NWNT	23.2005	Normal	1.18394	No	136.09	No	No	No	No	Yes	Yes	#NULL!	No	No	No	No	No	Yes	<25	No	50-99	No	No	#NULL!	No	0	0	No	1	DYS	1	1	Not Selected
565	88	Male	3.04809	No	No	No	No	NWNT	15.0597	Underweight	1.11451	No	162.51	Yes	No	No	No	No	Yes	#NULL!	No	No	No	No	No	Yes	<25	No	50-99	No	No	#NULL!	No	0	0	No	1	DYS	1	1	Not Selected
468	50	Male	3.74633	No	No	No	No	NWNT	27.8374	Overweight	1.32078	Yes	107.88	No	No	No	No	Yes	No	#NULL!	No	No	No	No	No	Yes	250-29.9	No	50-99	No	No	#NULL!	No	0	0	No	1	DYS	1	1	Not Selected
85	53	Male	2.23703	No	No	No	No	NWNT	23.8087	Normal	0.805148	No	150.99	No	No	No	No	No	Yes	#NULL!	No	No	Yes	No	No	Yes	<25	No	100-125	Yes	No	#NULL!	No	0	0	No	1	DYS	1	1	Not Selected
458	60	Male	1.39895	No	No	No	No	NWNT	24.6097	Normal	0.335719	No	146.54	No	No	No	No	No	Yes	#NULL!	No	No	Yes	No	No	Yes	<25	No	100-125	Yes	No	#NULL!	No	0	0	No	1	DYS	1	1	Not Selected
568	36	Male	3.81133	No	No	No	No	NWNT	21.3839	Normal	1.33798	No	89.22	No	No	No	No	Yes	No	#NULL!	No	No	No	No	No	Yes	<25	No	50-99	No	No	#NULL!	No	0	0	No	1	DYS	1	1	Not Selected
169	58	Female	1.97994	No	No	No	No	NWNT	19.7777	Normal	0.683067	No	108.16	No	No	No	No	Yes	No	#NULL!	No	No	No	No	No	Yes	<25	No	50-99	No	No	#NULL!	No	0	0	No	1	DYS	1	1	Not Selected
9	67	Male	1.71988	No	No	No	No	NWNT	29.4118	Overweight	0.542256	Yes	99.16	No	No	No	No	No	No	#NULL!	Yes	No	Yes	No	No	Yes	250-29.9	No	100-125	Yes	No	#NULL!	No	0	0	Yes	0	URIC	1	1	Not Selected
387	78	Male	3.11643	No	No	No	No	NWNT	24.7252	Normal	1.13669	No	91.83	No	No	No	No	No	No	#NULL!	Yes	No	No	No	No	Yes	<25	No	100-125	Yes	No	#NULL!	No	0	0	Yes	0	URIC	1	1	Not Selected
303	41	Male	0.845482	No	No	No	No	NWNT	24.5675	Normal	-0.167848	No	104.4	No	No	No	No	No	No	#NULL!	No	No	No	Yes	No	No	<25	No	≥126	No	Yes	#NULL!	No	0	1	No	0	IMP	1	1	Not Selected
185	52	Male	1.44711	No	No	No	No	NWNT	26.3107	Overweight	0.369569	Yes	100.9	No	No	No	No	No	No	#NULL!	No	No	No	No	Yes	Yes	250-29.9	No	50-99	No	No	#NULL!	No	0	1	No	0	IMP	1	1	Not Selected
182	43	Male	1.65718	No	No	No	No	NWNT	22.8659	Normal	0.50512	No	106.38	No	No	No	No	No	No	#NULL!	No	No	No	No	Yes	Yes	<25	No	100-125	Yes	No	#NULL!	No	0	1	No	0	IMP	1	1	Not Selected
32	42	Female	2.56152	No	Yes	Yes	No	EWNT	35.3186	Obesity	0.940602	No	86.53	No	No	No	No	No	No	#NULL!	No	No	No	No	No	Yes	≥30	No	50-99	No	No	#NULL!	No	1	0	No	0	OBE	1	1	Not Selected
98	72	Female	3.08822	No	Yes	Yes	No	EWNT	32.05	Obesity	1.12759	No	124.07	No	No	No	No	No	No	#NULL!	No	No	No	No	No	Yes	≥30	No	100-125	Yes	No	#NULL!	No	1	0	No	0	OBE	1	1	Not Selected
158	69	Female	2.20347	No	Yes	Yes	No	EWNT	32.2526	Obesity	0.790032	No	128.75	No	No	No	No	No	No	#NULL!	No	No	No	No	No	Yes	≥30	No	50-99	No	No	#NULL!	No	1	0	No	0	OBE	1	1	Not Selected
336	38	Female	1.9174	No	Yes	Yes	No	EWNT	39.3853	Obesity	0.650968	No	82.85	No	No	No	No	No	No	#NULL!	No	No	No	No	No	Yes	≥30	No	100-125	Yes	No	#NULL!	No	1	0	No	0	OBE	1	1	Not Selected
442	63	Female	1.48041	No	Yes	Yes	No	EWNT	35.6513	Obesity	0.392317	No	120.88	No	No	No	No	No	No	#NULL!	No	No	No	No	No	Yes	≥30	No	50-99	No	No	#NULL!	No	1	0	No	0	OBE	1	1	Not Selected
475	57	Female	2.1322	No	Yes	Yes	No	EWNT	35.0505	Obesity	0.757153	No	124.68	No	No	No	No	No	No	#NULL!	No	No	No	No	No	Yes	≥30	No	50-99	No	No	#NULL!	No	1	0	No	0	OBE	1	1	Not Selected
489	40	Female	1.75286	No	Yes	Yes	No	EWNT	30.4218	Obesity	0.561246	No	107.24	No	No	No	No	No	No	#NULL!	No	No	No	No	No	Yes	≥30	No	50-99	No	No	#NULL!	No	1	0	No	0	OBE	1	1	Not Selected
519	67	Female	1.77742	No	Yes	Yes	No	EWNT	34.1059	Obesity	0.575162	No	126.26	No	No	No	No	No	No	#NULL!	No	No	No	No	No	Yes	≥30	No	50-99	No	No	#NULL!	No	1	0	No	0	OBE	1	1	Not Selected
109	62	Male	2.8193	Yes	No	Yes	No	EWNT	30.2768	Obesity	1.03649	No	125.69	No	No	No	No	No	No	#NULL!	No	No	No	No	No	Yes	≥30	No	100-125	Yes	No	#NULL!	No	1	0	No	0	OBE	1	1	Not Selected
217	60	Male	1.76774	Yes	No	Yes	No	EWNT	32.4074	Obesity	0.569699	No	124.36	No	No	No	No	No	No	#NULL!	No	No	No	No	No	Yes	≥30	No	100-125	Yes	No	#NULL!	No	1	0	No	0	OBE	1	1	Not Selected
296	46	Male	2.10873	Yes	No	Yes	No	EWNT	35.9184	Obesity	0.746084	No	105.51	No	No	No	No	No	No	#NULL!	No	No	No	No	No	Yes	≥30	No	50-99	No	No	#NULL!	No	1	0	No	0	OBE	1	1	Not Selected
389	54	Male	1.51877	Yes	No	Yes	No	EWNT	34.2593	Obesity	0.417901	No	122.93	No	No	No	No	No	No	#NULL!	No	No	Yes	No	No	Yes	≥30	No	50-99	No	No	#NULL!	No	1	0	No	0	OBE	1	1	Not Selected
400	46	Male	2.43425	Yes	No	Yes	No	EWNT	37.8138	Obesity	0.88964	No	95.76	No	No	No	No	No	No	#NULL!	No	No	Yes	No	No	Yes	≥30	No	100-125	Yes	No	#NULL!	No	1	0	No	0	OBE	1	1	Not Selected
447	35	Male	1.11067	Yes	No	Yes	No	EWNT	34.7043	Obesity	0.104967	No	73.5	No	No	No	No	No	No	#NULL!	No	No	No	No	No	Yes	≥30	No	50-99	No	No	#NULL!	No	1	0	No	0	OBE	1	1	Not Selected
482	67	Male	2.12877	Yes	No	Yes	No	EWNT	37.6184	Obesity	0.755543	No	74.39	No	No	No	No	No	No	#NULL!	No	No	Yes	No	No	Yes	≥30	No	100-125	Yes	No	#NULL!	No	1	0	No	0	OBE	1	1	Not Selected
29	70	Female	1.30765	No	Yes	Yes	No	EWNT	28.1943	Overweight	0.268233	Yes	121.97	No	No	No	No	No	No	#NULL!	No	No	No	No	No	Yes	250-29.9	No	50-99	No	No	#NULL!	No	1	0	No	0	OBE	1	1	Not Selected
128	35	Female	0.757756	No	Yes	Yes	No	EWNT	28.1531	Overweight	-0.277394	Yes	113.37	No	No	No	No	No	No	#NULL!	No	No	No	No	No	No	250-29.9	No	50-99	No	No	#NULL!	No	1	0	No	0	OBE	1	1	Not Selected
330	46	Female	2.43996	No	Yes	Yes	No	EWNT	28.306	Overweight	0.89198	Yes	129.92	No	No	No	No	No	No	#NULL!	No	No	Yes	No	No	Yes	250-29.9	No	100-125	Yes	No	#NULL!	No	1	0	No	0	OBE	1	1	Not Selected
390	53	Female	0.478016	No	Yes	Yes	No	EWNT	28.2284	Overweight	-0.73811	Yes	69.59	No	No	No	No	No	No	#NULL!	No	No	Yes	No	No	No	250-29.9	No	50-99	No	No	#NULL!	No	1	0	No	0	OBE	1	1	Not Selected
456	50	Female	1.45525	No	Yes	Yes	No	EWNT	29.8985	Overweight	0.375179	Yes	103.56	No	No	No	No	No	No	#NULL!	No	No	No	No	No	Yes	250-29.9	No	50-99	No	No	#NULL!	No	1	0	No	0	OBE	1	1	Not Selected
502	51	Female	1.41077	No	Yes	Yes	No	EWNT	25.2343	Overweight	0.344135	Yes	111.51	No	No	No	No	No	No	#NULL!	No	No	No	No	No	Yes	250-29.9	No	50-99	No	No	#NULL!	No	1	0	No	0	OBE	1	1	Not Selected
508	76	Female	1.9253	No	Yes	Yes	No	EWNT	25.7812	Overweight	0.655081	Yes	124.53	No	No	No	No	No	No	#NULL!	No	No	No	No	No	Yes	250-29.9	No	50-99	No	No	#NULL!	No	1	0	No	0	OBE	1	1	Not Selected
99	59	Male	1.08726	Yes	No	Yes	No	EWNT	28.8927	Overweight	0.0836582	Yes	122.69	No	No	No	No	No	No	#NULL!	No	No	No	No	No	No	250-29.9	No	50-99	No	No	#NULL!	No	1	0	No	0	OBE	1	1	Not Selected
223	66	Male	2.22561	Yes	No	Yes	No	EWNT	27.1178	Overweight	0.80003	Yes	97.94	No	No	No	No	No	No	#NULL!	No	No	No	No	No	Yes	250-29.9	No	50-99	No	No	#NULL!	No	1	0	No	0	OBE	1	1	Not Selected
286	56	Male	1.0928	Yes	No	Yes	No	EWNT	28.0664	Overweight	0.0887406	Yes	99.66	No	No	No	No	No	No	#NULL!	No	No	Yes	No	No	No	250-29.9	No	50-99	No	No	#NULL!	No	1	0	No	0	OBE	1	1	Not Selected
420	74	Male	1.6933	Yes	No	Yes	No	EWNT	29.4076	Overweight	0.52668	Yes	106.93	No	No	No	No	No	No	#NULL!	No	No	Yes	No	No	Yes	250-29.9	No	50-99	No	No	#NULL!	No	1	0	No	0	OBE	1	1	Not Selected
488	54	Male	1.71374	Yes	No	Yes	No	EWNT	29.2969	Overweight	0.538676	Yes	126.04	No	No	No	No	No	No	#NULL!	No	No	No	No	No	Yes	250-29.9	No	50-99	No	No	#NULL!	No	1	0	No	0	OBE	1	1	Not Selected
514	41	Male	3.7156	Yes	No	Yes	No	EWNT	25.2788	Overweight	1.31254	Yes	119.09	No	No	No	No	No	No	#NULL!	No	No	No	No	No	Yes	250-29.9	No	50-99	No	No	#NULL!	No	1	0	No	0	OBE	1	1	Not Selected
574	63	Male	2.86414	Yes	No	Yes	No	EWNT	28.6501	Overweight	1.05227	Yes	125.42	No	No	No	No	No	No	#NULL!	No	No	No	No	No	Yes	250-29.9	No	100-125	Yes	No	#NULL!	No	1	0	No	0	OBE	1	1	Not Selected
300	35	Female	1.20175	No	Yes	Yes	No	EWNT	23.8087	Normal	0.183775	No	107.01	No	No	No	No	No	No	#NULL!	No	No	No	No	No	Yes	<25	No	50-99	No	No	#NULL!	No	1	0	No	0	OBE	1	1	Not Selected
414	47	Female	3.66484	No	No	No	Yes	NWET	23.4375	Normal	1.29878	No	203.58	Yes	Yes	Yes	Yes	No	Yes	#NULL!	No	Yes	Yes	No	No	Yes	<25	No	100-125	Yes	No	#NULL!	No	0	0	Yes	1	URIC & DYS	2	1	Not Selected
18	60	Male	2.77056	No	No	No	Yes	NWET	25.9107	Overweight	1.01905	Yes	150.7	Yes	Yes	No	Yes	No	Yes	#NULL!	Yes	No	No	No	No	Yes	250-29.9	No	100-125	Yes	No	#NULL!	No	0	0	Yes	1	URIC & DYS	2	1	Not Selected
256	32	Male	2.83073	No	No	No	Yes	NWET	27.4691	Overweight	1.04053	Yes	164.78	Yes	Yes	No	Yes	No	Yes	#NULL!	Yes	No	Yes	No	No	Yes	250-29.9	No	100-125	Yes	No	#NULL!	No	0	0	Yes	1	URIC & DYS	2	1	Not Selected
554	40	Male	12.353	No	No	No	Yes	NWET	28.4011	Overweight	2.5139	Yes	145.45	No	Yes	No	Yes	Yes	Yes	#NULL!	Yes	No	Yes	No	No	Yes	250-29.9	No	50-99	No	No	#NULL!	No	0	0	Yes	1	URIC & DYS	2	1	Not Selected
227	46	Male	2.49898	No	No	No	No	NWNT	25.9095	Overweight	0.915881	Yes	195.75	Yes	No	Yes	No	No	Yes	#NULL!	Yes	No	No	No	No	Yes	250-29.9	No	50-99	No	No	#NULL!	No	0	0	Yes	1	URIC & DYS	2	1	Not Selected
362	48	Male	1.11614	No	No	No	No	NWNT	26.3329	Overweight	0.109879	Yes	163	Yes	No	Yes	No	No	Yes	#NULL!	Yes	No	No	No	No	Yes	250-29.9	No	100-125	Yes	No	#NULL!	No	0	0	Yes	1	URIC & DYS	2	1	Not Selected
504	60	Male	7.83508	No	No	No	Yes	NWET	23.8884	Normal	2.05861	No	152.08	No	Yes	No	Yes	No	Yes	#NULL!	Yes	No	No	No	No	Yes	<25	No	50-99	No	No	#NULL!	No	0	0	Yes	1	URIC & DYS	2	1	Not Selected
82	48	Male	2.48898	No	No	No	Yes	NWET	24.9337	Normal	0.911872	No	115.41	No	Yes	No	Yes	No	No	#NULL!	Yes	No	Yes	No	No	Yes	<25	No	50-99	No	No	#NULL!	No	0	0	Yes	1	URIC & DYS	2	1	Not Selected
83	54	Male	2.48898	No	No	No	Yes	NWET	24.6548	Normal	0.911872	No	116.03	No	Yes	No	Yes	No	No	#NULL!	Yes	No	Yes	No	No	Yes	<25	No	50-99	No	No	#NULL!	No	0	0	Yes	1	URIC & DYS	2	1	Not Selected
520	59	Male	2.77136	No	No	No	Yes	NWET	24.8016	Normal	1.01934	No	123.2	No	Yes	No	Yes	No	No	#NULL!	Yes	No	Yes	No	No	Yes	<25	No	50-99	No	No	#NULL!	No	0	0	Yes	1	URIC & DYS	2	1	Not Selected
340	74	Male	2.65263	No	No	No	No	NWNT	23.9838	Normal	0.975551	No	155.14	Yes	No	No	No	No	Yes	#NULL!	Yes	No	Yes	No	No	Yes	<25	No	100-125	Yes	No	#NULL!	No	0	0	Yes	1	URIC & DYS	2	1	Not Selected
186	39	Female	3.66264	No	No	No	No	NWNT	23.9158	Normal	1.29818	No	142.82	No	No	No	No	Yes	Yes	#NULL!	No	Yes	Yes	No	No	Yes	<25	No	100-125	Yes	No	#NULL!	No	0	0	Yes	1	URIC & DYS	2	1	Not Selected
448	46	Male	1.66815	No	No	No	No	NWNT	27.7323	Overweight	0.511712	Yes	133.33	No	No	No	No	No	Yes	#NULL!	Yes	No	No	No	No	Yes	250-29.9	No	50-99	No	No	#NULL!	No	0	0	Yes	1	URIC & DYS	2	1	Not Selected
21	18	Male	2.85846	No	No	No	No	NWNT	24.8074	Normal	1.05028	No	150.56	No	No	No	No	No	Yes	#NULL!	Yes	No	Yes	No	No	Yes	<25	No	100-125	Yes	No	#NULL!	No	0	0	Yes	1	URIC & DYS	2	1	Not Selected
202	79	Male	2.48598	No	No	No	No	NWNT	22.4103	Normal	0.910666	No	138.37	No	No	No	No	No	Yes	#NULL!	Yes	No	No	No	No	Yes	<25	No	100-125	Yes	No	#NULL!	No	0	0	Yes	1	URIC & DYS	2	1	Not Selected
434	83	Male	3.00701	No	No	No	No	NWNT	22.5306	Normal	1.10095	No	70.05	No	No	No	No	Yes	No	#NULL!	Yes	No	Yes	No	No	Yes	<25	No	50-99	No	No	#NULL!	No	0	0	Yes	1	URIC & DYS	2	1	Not Selected
1	75	Female	5.43122	No	No	No	Yes	NWET	27.0258	Overweight	1.69216	Yes	130.6	No	Yes	No	Yes	Yes	Yes	#NULL!	No	No	No	No	Yes	Yes	250-29.9	No	50-99	No	No	#NULL!	No	0	1	No	1	IMP & DYS	2	1	Not Selected
430	79	Female	1.09487	No	No	No	No	NWNT	17.3484	Underweight	0.0906365	No	195.2	Yes	No	Yes	No	No	Yes	#NULL!	No	No	Yes	Yes	Yes	No	<25	No	≥126	No	Yes	#NULL!	No	0	1	No	1	IMP & DYS	2	1	Not Selected
122	68	Male	1.41323	No	No	No	No	NWNT	21.4346	Normal	0.345877	No	194.08	Yes	No	Yes	No	No	Yes	#NULL!	No	No	Yes	No	Yes	Yes	<25	No	100-125	Yes	No	#NULL!	No	0	1	No	1	IMP & DYS	2	1	Not Selected
501	57	Male	2.165	No	No	No	No	NWNT	25.4327	Overweight	0.772422	Yes	155.24	Yes	No	No	No	No	Yes	#NULL!	No	No	No	Yes	Yes	Yes	250-29.9	No	≥126	No	Yes	#NULL!	No	0	1	No	1	IMP & DYS	2	1	Not Selected
218	50	Male	1.42129	No	No	No	No	NWNT	27.8293	Overweight	0.351562	Yes	135.05	No	No	No	No	No	Yes	#NULL!	No	No	No	No	Yes	Yes	250-29.9	No	50-99	No	No	#NULL!	No	0	1	No	1	IMP & DYS	2	1	Not Selected
321	49	Female	3.2642	No	Yes	Yes	Yes	HTGW	30.303	Obesity	1.18301	No	187.49	Yes	Yes	Yes	Yes	No	Yes	#NULL!	No	No	No	No	No	Yes	≥30	No	50-99	No	No	#NULL!	No	1	0	No	1	OBE & DYS	2	1	Not Selected
248	75	Male	4.0669	Yes	No	Yes	Yes	HTGW	31.7106	Obesity	1.40288	No	197.39	Yes	Yes	Yes	Yes	No	Yes	#NULL!	No	No	Yes	No	No	Yes	≥30	No	50-99	No	No	#NULL!	No	1	0	No	1	OBE & DYS	2	1	Not Selected
517	49	Male	3.23861	Yes	No	Yes	Yes	HTGW	30.7726	Obesity	1.17514	No	190.25	Yes	Yes	Yes	Yes	No	Yes	#NULL!	No	No	No	No	No	Yes	≥30	No	50-99	No	No	#NULL!	No	1	0	No	1	OBE & DYS	2	1	Not Selected
566	46	Female	3.78433	No	Yes	Yes	Yes	HTGW	29.2304	Overweight	1.33087	Yes	180.99	Yes	Yes	Yes	Yes	No	Yes	#NULL!	No	No	No	No	No	Yes	250-29.9	No	50-99	No	No	#NULL!	No	1	0	No	1	OBE & DYS	2	1	Not Selected
7	54	Male	3.40762	Yes	No	Yes	Yes	HTGW	29.7143	Overweight	1.22601	Yes	177.3	Yes	Yes	Yes	Yes	No	Yes	#NULL!	No	No	No	No	No	Yes	250-29.9	No	100-125	Yes	No	#NULL!	No	1	0	No	1	OBE & DYS	2	1	Not Selected
17	49	Male	2.44599	Yes	No	Yes	Yes	HTGW	26.3329	Overweight	0.894448	Yes	215.75	Yes	Yes	Yes	Yes	No	Yes	#NULL!	No	No	No	No	No	Yes	250-29.9	No	50-99	No	No	#NULL!	No	1	0	No	1	OBE & DYS	2	1	Not Selected
460	53	Male	3.91479	Yes	No	Yes	Yes	HTGW	27.9099	Overweight	1.36476	Yes	177.38	Yes	Yes	Yes	Yes	No	Yes	#NULL!	No	No	Yes	No	No	Yes	250-29.9	No	100-125	Yes	No	#NULL!	No	1	0	No	1	OBE & DYS	2	1	Not Selected
398	45	Male	3.49339	Yes	No	Yes	Yes	HTGW	24.8457	Normal	1.25087	No	188.33	Yes	Yes	Yes	Yes	No	Yes	#NULL!	No	No	No	No	No	Yes	<25	No	100-125	Yes	No	#NULL!	No	1	0	No	1	OBE & DYS	2	1	Not Selected
493	85	Male	3.21351	Yes	No	Yes	Yes	HTGW	24.8047	Normal	1.16736	No	172.59	Yes	Yes	Yes	Yes	No	Yes	#NULL!	No	No	No	No	No	Yes	<25	No	100-125	Yes	No	#NULL!	No	1	0	No	1	OBE & DYS	2	1	Not Selected
338	61	Female	2.92514	No	Yes	Yes	Yes	HTGW	32.0444	Obesity	1.07334	No	165.39	Yes	Yes	No	Yes	No	Yes	#NULL!	No	No	Yes	No	No	Yes	≥30	No	50-99	No	No	#NULL!	No	1	0	No	1	OBE & DYS	2	1	Not Selected
408	47	Female	2.25636	No	Yes	Yes	Yes	HTGW	32.5085	Obesity	0.813754	No	156.68	Yes	Yes	No	Yes	No	Yes	#NULL!	No	No	Yes	No	No	Yes	≥30	No	50-99	No	No	#NULL!	No	1	0	No	1	OBE & DYS	2	1	Not Selected
527	47	Female	1.98278	No	Yes	Yes	No	EWNT	33.8199	Obesity	0.6845	No	175.57	Yes	No	Yes	No	Yes	Yes	#NULL!	No	No	No	No	No	Yes	≥30	No	50-99	No	No	#NULL!	No	1	0	No	1	OBE & DYS	2	1	Not Selected
355	47	Male	2.85725	Yes	No	Yes	Yes	HTGW	36.7528	Obesity	1.04986	No	151.83	Yes	Yes	No	Yes	No	Yes	#NULL!	No	No	No	No	No	Yes	≥30	No	100-125	Yes	No	#NULL!	No	1	0	No	1	OBE & DYS	2	1	Not Selected
545	42	Male	4.70842	Yes	No	Yes	Yes	HTGW	36.7285	Obesity	1.54935	No	150.85	No	Yes	No	Yes	Yes	Yes	#NULL!	No	No	No	No	No	Yes	≥30	No	50-99	No	No	#NULL!	No	1	0	No	1	OBE & DYS	2	1	Not Selected
549	60	Male	2.41537	Yes	No	Yes	Yes	HTGW	39.5484	Obesity	0.881851	No	130.04	Yes	Yes	No	Yes	No	Yes	#NULL!	No	No	No	No	No	Yes	≥30	No	50-99	No	No	#NULL!	No	1	0	No	1	OBE & DYS	2	1	Not Selected
78	47	Male	3.45846	Yes	No	Yes	No	EWNT	36.478	Obesity	1.24082	No	203.96	Yes	No	Yes	No	Yes	Yes	#NULL!	No	No	Yes	No	No	Yes	≥30	No	50-99	No	No	#NULL!	No	1	0	No	1	OBE & DYS	2	1	Not Selected
243	57	Male	2.1238	Yes	No	Yes	No	EWNT	30.8463	Obesity	0.753208	No	170.78	Yes	No	Yes	No	Yes	Yes	#NULL!	No	No	Yes	No	No	Yes	≥30	No	100-125	Yes	No	#NULL!	No	1	0	No	1	OBE & DYS	2	1	Not Selected
258	59	Male	3.6331	Yes	No	Yes	No	EWNT	33.4252	Obesity	1.29009	No	199.88	Yes	No	Yes	No	Yes	Yes	#NULL!	No	No	Yes	No	No	Yes	≥30	No	50-99	No	No	#NULL!	No	1	0	No	1	OBE & DYS	2	1	Not Selected
228	66	Male	3.21742	Yes	No	Yes	Yes	HTGW	26.2976	Overweight	1.16858	Yes	165.16	Yes	Yes	No	Yes	No	Yes	#NULL!	No	No	Yes	No	No	Yes	250-29.9	No	50-99	No	No	#NULL!	No	1	0	No	1	OBE & DYS	2	1	Not Selected
515	37	Male	3.6709	Yes	No	Yes	Yes	HTGW	29.2132	Overweight	1.30044	Yes	170.02	Yes	Yes	No	Yes	No	Yes	#NULL!	No	No	Yes	No	No	Yes	250-29.9	No	50-99	No	No	#NULL!	No	1	0	No	1	OBE & DYS	2	1	Not Selected
205	45	Female	4.05339	No	Yes	Yes	Yes	HTGW	31.8616	Obesity	1.39955	No	134.55	No	Yes	No	Yes	No	Yes	#NULL!	No	No	Yes	No	No	Yes	≥30	No	50-99	No	No	#NULL!	No	1	0	No	1	OBE & DYS	2	1	Not Selected
542	71	Female	5.01295	No	Yes	Yes	Yes	HTGW	31.9922	Obesity	1.61202	No	145.86	No	Yes	No	Yes	No	Yes	#NULL!	No	No	Yes	No	No	Yes	≥30	No	50-99	No	No	#NULL!	No	1	0	No	1	OBE & DYS	2	1	Not Selected
129	46	Female	2.60909	No	Yes	Yes	No	EWNT	30.116	Obesity	0.959001	No	225.79	Yes	No	Yes	No	No	Yes	#NULL!	No	No	Yes	No	No	Yes	≥30	No	100-125	Yes	No	#NULL!	No	1	0	No	1	OBE & DYS	2	1	Not Selected
195	54	Female	1.11377	No	Yes	Yes	No	EWNT	36.7528	Obesity	0.107753	No	171.9	Yes	No	Yes	No	No	Yes	#NULL!	No	No	No	No	No	Yes	≥30	No	50-99	No	No	#NULL!	No	1	0	No	1	OBE & DYS	2	1	Not Selected
211	68	Female	1.67416	No	Yes	Yes	No	EWNT	31.975	Obesity	0.515309	No	192.75	Yes	No	Yes	No	No	Yes	#NULL!	No	No	No	No	No	Yes	≥30	No	100-125	Yes	No	#NULL!	No	1	0	No	1	OBE & DYS	2	1	Not Selected
234	57	Female	1.31762	No	Yes	Yes	No	EWNT	33.8741	Obesity	0.275827	No	172.96	Yes	No	Yes	No	No	Yes	#NULL!	No	No	No	No	No	Yes	≥30	No	50-99	No	No	#NULL!	No	1	0	No	1	OBE & DYS	2	1	Not Selected
246	60	Female	1.83706	No	Yes	Yes	No	EWNT	36.6528	Obesity	0.608164	No	158.69	Yes	No	Yes	No	No	Yes	#NULL!	No	No	No	No	No	Yes	≥30	No	50-99	No	No	#NULL!	No	1	0	No	1	OBE & DYS	2	1	Not Selected
374	33	Female	2.66183	No	Yes	Yes	No	EWNT	30.3019	Obesity	0.979015	No	215.5	Yes	No	Yes	No	No	Yes	#NULL!	No	No	No	No	No	Yes	≥30	No	100-125	Yes	No	#NULL!	No	1	0	No	1	OBE & DYS	2	1	Not Selected
455	66	Female	2.18611	No	Yes	Yes	No	EWNT	33.284	Obesity	0.782125	No	250.72	Yes	No	Yes	No	No	Yes	#NULL!	No	No	Yes	No	No	Yes	≥30	No	100-125	Yes	No	#NULL!	No	1	0	No	1	OBE & DYS	2	1	Not Selected
522	60	Female	1.37453	No	Yes	Yes	No	EWNT	37.8545	Obesity	0.318114	No	159.36	Yes	No	Yes	No	No	Yes	#NULL!	No	No	Yes	No	No	Yes	≥30	No	50-99	No	No	#NULL!	No	1	0	No	1	OBE & DYS	2	1	Not Selected
143	67	Male	5.6191	Yes	No	Yes	Yes	HTGW	31.4879	Obesity	1.72617	No	147.59	No	Yes	No	Yes	No	Yes	#NULL!	No	No	No	No	No	Yes	≥30	No	50-99	No	No	#NULL!	No	1	0	No	1	OBE & DYS	2	1	Not Selected
100	71	Male	2.22852	Yes	No	Yes	No	EWNT	31.1419	Obesity	0.801336	No	168.35	Yes	No	Yes	No	No	Yes	#NULL!	No	No	Yes	No	No	Yes	≥30	No	50-99	No	No	#NULL!	No	1	0	No	1	OBE & DYS	2	1	Not Selected
140	61	Male	0.906868	Yes	No	Yes	No	EWNT	39.6484	Obesity	-0.0977587	No	175.11	Yes	No	Yes	No	No	Yes	#NULL!	No	No	Yes	No	No	No	≥30	No	50-99	No	No	#NULL!	No	1	0	No	1	OBE & DYS	2	1	Not Selected
175	51	Male	1.78071	Yes	No	Yes	No	EWNT	31.7418	Obesity	0.577011	No	163.35	Yes	No	Yes	No	No	Yes	#NULL!	No	No	Yes	No	No	Yes	≥30	No	50-99	No	No	#NULL!	No	1	0	No	1	OBE & DYS	2	1	Not Selected
251	41	Male	1.41163	Yes	No	Yes	No	EWNT	32.4501	Obesity	0.344746	No	184.69	Yes	No	Yes	No	No	Yes	#NULL!	No	No	No	No	No	Yes	≥30	No	50-99	No	No	#NULL!	No	1	0	No	1	OBE & DYS	2	1	Not Selected
331	52	Male	1.97413	Yes	No	Yes	No	EWNT	30.3126	Obesity	0.68013	No	202.17	Yes	No	Yes	No	No	Yes	#NULL!	No	No	No	No	No	Yes	≥30	No	50-99	No	No	#NULL!	No	1	0	No	1	OBE & DYS	2	1	Not Selected
373	53	Male	2.11341	Yes	No	Yes	No	EWNT	36.6526	Obesity	0.748303	No	187.9	Yes	No	Yes	No	No	Yes	#NULL!	No	No	No	No	No	Yes	≥30	No	50-99	No	No	#NULL!	No	1	0	No	1	OBE & DYS	2	1	Not Selected
454	62	Male	2.37644	Yes	No	Yes	No	EWNT	36.2505	Obesity	0.865602	No	200.07	Yes	No	Yes	No	No	Yes	#NULL!	No	No	Yes	No	No	Yes	≥30	No	50-99	No	No	#NULL!	No	1	0	No	1	OBE & DYS	2	1	Not Selected
524	57	Male	2.31527	Yes	No	Yes	No	EWNT	30.9272	Obesity	0.839526	No	171.37	Yes	No	Yes	No	No	Yes	#NULL!	No	No	Yes	No	No	Yes	≥30	No	50-99	No	No	#NULL!	No	1	0	No	1	OBE & DYS	2	1	Not Selected
580	42	Male	3.47269	Yes	No	Yes	No	EWNT	32.1929	Obesity	1.24493	No	200	Yes	No	Yes	No	No	Yes	#NULL!	No	No	No	No	No	Yes	≥30	No	100-125	Yes	No	#NULL!	No	1	0	No	1	OBE & DYS	2	1	Not Selected
65	55	Female	4.5589	No	Yes	Yes	Yes	HTGW	26.8441	Overweight	1.51708	Yes	149.63	No	Yes	No	Yes	No	Yes	#NULL!	No	No	Yes	No	No	Yes	250-29.9	No	50-99	No	No	#NULL!	No	1	0	No	1	OBE & DYS	2	1	Not Selected
74	76	Female	2.23921	No	Yes	Yes	No	EWNT	24.9904	Overweight	0.806123	Yes	175.59	Yes	No	Yes	No	No	Yes	#NULL!	No	No	No	No	No	Yes	<25	No	50-99	No	No	#NULL!	No	1	0	No	1	OBE & DYS	2	1	Not Selected
163	70	Female	1.70873	No	Yes	Yes	No	EWNT	27.4395	Overweight	0.535752	Yes	192.66	Yes	No	Yes	No	No	Yes	#NULL!	No	No	No	No	No	Yes	250-29.9	No	100-125	Yes	No	#NULL!	No	1	0	No	1	OBE & DYS	2	1	Not Selected
173	60	Female	0.694883	No	Yes	Yes	No	EWNT	29.271	Overweight	-0.364012	Yes	161.68	Yes	No	Yes	No	No	Yes	#NULL!	No	No	No	No	No	No	250-29.9	No	50-99	No	No	#NULL!	No	1	0	No	1	OBE & DYS	2	1	Not Selected
204	70	Female	2.42167	No	Yes	Yes	No	EWNT	27.3437	Overweight	0.884459	Yes	205.24	Yes	No	Yes	No	No	Yes	#NULL!	No	No	No	No	No	Yes	250-29.9	No	50-99	No	No	#NULL!	No	1	0	No	1	OBE & DYS	2	1	Not Selected
325	49	Female	2.34602	No	Yes	Yes	No	EWNT	29.34	Overweight	0.852722	Yes	168.55	Yes	No	Yes	No	No	Yes	#NULL!	No	No	No	No	No	Yes	250-29.9	No	100-125	Yes	No	#NULL!	No	1	0	No	1	OBE & DYS	2	1	Not Selected
462	69	Female	1.66972	No	Yes	Yes	No	EWNT	26.7752	Overweight	0.512654	Yes	172.25	Yes	No	Yes	No	No	Yes	#NULL!	No	No	Yes	No	No	Yes	250-29.9	No	100-125	Yes	No	#NULL!	No	1	0	No	1	OBE & DYS	2	1	Not Selected
166	31	Male	2.0495	Yes	No	Yes	No	EWNT	27.7798	Overweight	0.717594	Yes	158.22	Yes	No	Yes	No	No	Yes	#NULL!	No	No	Yes	No	No	Yes	250-29.9	No	50-99	No	No	#NULL!	No	1	0	No	1	OBE & DYS	2	1	Not Selected
357	36	Male	0.554236	Yes	No	Yes	No	EWNT	25.0298	Overweight	-0.590165	Yes	151.79	Yes	No	Yes	No	No	Yes	#NULL!	No	No	No	No	No	No	250-29.9	No	50-99	No	No	#NULL!	No	1	0	No	1	OBE & DYS	2	1	Not Selected
507	76	Female	2.20691	No	Yes	Yes	No	EWNT	24.2187	Normal	0.791595	No	171.33	Yes	No	Yes	No	No	Yes	#NULL!	No	No	Yes	No	No	Yes	<25	No	50-99	No	No	#NULL!	No	1	0	No	1	OBE & DYS	2	1	Not Selected
543	70	Female	1.73176	No	Yes	Yes	No	EWNT	24.1288	Normal	0.549141	No	185.84	Yes	No	Yes	No	No	Yes	#NULL!	No	No	No	No	No	Yes	<25	No	50-99	No	No	#NULL!	No	1	0	No	1	OBE & DYS	2	1	Not Selected
210	83	Male	1.93629	Yes	No	Yes	No	EWNT	24.7375	Normal	0.660776	No	327.45	Yes	No	Yes	No	No	Yes	#NULL!	No	No	No	No	No	Yes	<25	No	100-125	Yes	No	#NULL!	No	1	0	No	1	OBE & DYS	2	1	Not Selected
110	51	Female	1.80868	No	Yes	Yes	No	EWNT	40.6574	Obesity	0.592597	No	149.1	Yes	No	No	No	No	Yes	#NULL!	No	No	No	No	No	Yes	≥30	No	50-99	No	No	#NULL!	No	1	0	No	1	OBE & DYS	2	1	Not Selected
382	45	Male	5.22459	Yes	No	Yes	Yes	HTGW	32.2349	Obesity	1.65338	No	97.18	No	Yes	No	Yes	No	No	#NULL!	No	No	No	No	No	Yes	≥30	No	50-99	No	No	#NULL!	No	1	0	No	1	OBE & DYS	2	1	Not Selected
5	50	Male	2.3522	Yes	No	Yes	No	EWNT	30.7726	Obesity	0.85535	No	144.94	No	No	No	No	Yes	Yes	#NULL!	No	No	No	No	No	Yes	≥30	No	100-125	Yes	No	#NULL!	No	1	0	No	1	OBE & DYS	2	1	Not Selected
24	57	Male	1.69223	Yes	No	Yes	No	EWNT	42.6667	Obesity	0.526045	No	144.83	Yes	No	No	No	No	Yes	#NULL!	No	No	Yes	No	No	Yes	≥30	No	50-99	No	No	#NULL!	No	1	0	No	1	OBE & DYS	2	1	Not Selected
214	43	Male	2.26562	Yes	No	Yes	No	EWNT	33.3095	Obesity	0.817851	No	131.2	No	No	No	No	Yes	Yes	#NULL!	No	No	No	No	No	Yes	≥30	No	50-99	No	No	#NULL!	No	1	0	No	1	OBE & DYS	2	1	Not Selected
350	55	Male	1.33767	Yes	No	Yes	No	EWNT	31.8734	Obesity	0.290932	No	131.43	Yes	No	No	No	No	Yes	#NULL!	No	No	Yes	No	No	Yes	≥30	No	50-99	No	No	#NULL!	No	1	0	No	1	OBE & DYS	2	1	Not Selected
485	61	Male	0.902228	Yes	No	Yes	No	EWNT	30.4076	Obesity	-0.102888	No	147.38	Yes	No	No	No	No	Yes	#NULL!	No	No	Yes	No	No	No	≥30	No	100-125	Yes	No	#NULL!	No	1	0	No	1	OBE & DYS	2	1	Not Selected
537	52	Male	2.83325	No	No	No	Yes	NWET	30.3673	Obesity	1.04142	No	71.42	No	Yes	No	Yes	No	No	#NULL!	No	No	No	No	No	Yes	≥30	No	50-99	No	No	#NULL!	No	1	0	No	1	OBE & DYS	2	1	Not Selected
292	64	Female	1.97622	No	Yes	Yes	No	EWNT	29.3524	Overweight	0.681185	Yes	152.7	Yes	No	No	No	No	Yes	#NULL!	No	No	No	No	No	Yes	250-29.9	No	50-99	No	No	#NULL!	No	1	0	No	1	OBE & DYS	2	1	Not Selected
531	71	Female	1.38823	No	Yes	Yes	No	EWNT	28.6048	Overweight	0.328027	Yes	140.36	Yes	No	No	No	No	Yes	#NULL!	No	No	No	No	No	Yes	250-29.9	No	50-99	No	No	#NULL!	No	1	0	No	1	OBE & DYS	2	1	Not Selected
213	38	Male	8.68	Yes	No	Yes	No	EWNT	29.4076	Overweight	2.16102	Yes	134.91	No	No	No	No	Yes	Yes	#NULL!	No	No	No	No	No	Yes	250-29.9	No	100-125	Yes	No	#NULL!	No	1	0	No	1	OBE & DYS	2	1	Not Selected
265	67	Male	1.33505	Yes	No	Yes	No	EWNT	28.1473	Overweight	0.288969	Yes	142.45	Yes	No	No	No	No	Yes	#NULL!	No	No	No	No	No	Yes	250-29.9	No	100-125	Yes	No	#NULL!	No	1	0	No	1	OBE & DYS	2	1	Not Selected
548	37	Male	1.83578	Yes	No	Yes	No	EWNT	28.3675	Overweight	0.607467	Yes	141.9	No	No	No	No	Yes	Yes	#NULL!	No	No	No	No	No	Yes	250-29.9	No	50-99	No	No	#NULL!	No	1	0	No	1	OBE & DYS	2	1	Not Selected
413	65	Female	1.55212	No	Yes	Yes	No	EWNT	22.0492	Normal	0.439619	No	143.52	Yes	No	No	No	No	Yes	#NULL!	No	No	Yes	No	No	Yes	<25	No	50-99	No	No	#NULL!	No	1	0	No	1	OBE & DYS	2	1	Not Selected
20	43	Female	2.3583	No	Yes	Yes	No	EWNT	33.2265	Obesity	0.85794	No	131.36	No	No	No	No	No	Yes	#NULL!	No	No	Yes	No	No	Yes	≥30	No	50-99	No	No	#NULL!	No	1	0	No	1	OBE & DYS	2	1	Not Selected
22	64	Female	2.28571	No	Yes	Yes	No	EWNT	32.3807	Obesity	0.826679	No	125.4	No	No	No	No	Yes	No	#NULL!	No	No	No	No	No	Yes	≥30	No	100-125	Yes	No	#NULL!	No	1	0	No	1	OBE & DYS	2	1	Not Selected
31	49	Female	1.35196	No	Yes	Yes	No	EWNT	34.9481	Obesity	0.301557	No	130.91	No	No	No	No	No	Yes	#NULL!	No	No	No	No	No	Yes	≥30	No	50-99	No	No	#NULL!	No	1	0	No	1	OBE & DYS	2	1	Not Selected
224	63	Female	1.54525	No	Yes	Yes	No	EWNT	39.8961	Obesity	0.435183	No	145.03	No	No	No	No	No	Yes	#NULL!	No	No	Yes	No	No	Yes	≥30	No	50-99	No	No	#NULL!	No	1	0	No	1	OBE & DYS	2	1	Not Selected
297	43	Female	1.64417	No	Yes	Yes	No	EWNT	31.5115	Obesity	0.497236	No	130.27	No	No	No	No	No	Yes	#NULL!	No	No	No	No	No	Yes	≥30	No	50-99	No	No	#NULL!	No	1	0	No	1	OBE & DYS	2	1	Not Selected
334	60	Female	1.47663	No	Yes	Yes	No	EWNT	30.2926	Obesity	0.389763	No	133.99	No	No	No	No	No	Yes	#NULL!	No	No	Yes	No	No	Yes	≥30	No	50-99	No	No	#NULL!	No	1	0	No	1	OBE & DYS	2	1	Not Selected
422	46	Female	1.48738	No	Yes	Yes	No	EWNT	38.6224	Obesity	0.397014	No	151.96	No	No	No	No	No	Yes	#NULL!	No	No	No	No	No	Yes	≥30	No	50-99	No	No	#NULL!	No	1	0	No	1	OBE & DYS	2	1	Not Selected
467	48	Female	2.47728	No	Yes	Yes	No	EWNT	38.2866	Obesity	0.90716	No	130.12	No	No	No	No	No	Yes	#NULL!	No	No	No	No	No	Yes	≥30	No	50-99	No	No	#NULL!	No	1	0	No	1	OBE & DYS	2	1	Not Selected
471	60	Female	1.79429	No	Yes	Yes	No	EWNT	32.1466	Obesity	0.584608	No	141.54	No	No	No	No	No	Yes	#NULL!	No	No	No	No	No	Yes	≥30	No	50-99	No	No	#NULL!	No	1	0	No	1	OBE & DYS	2	1	Not Selected
486	56	Female	2.05711	No	Yes	Yes	No	EWNT	36.2525	Obesity	0.721303	No	131.88	No	No	No	No	No	Yes	#NULL!	No	No	No	No	No	Yes	≥30	No	50-99	No	No	#NULL!	No	1	0	No	1	OBE & DYS	2	1	Not Selected
526	60	Female	1.18039	No	Yes	Yes	No	EWNT	33.3465	Obesity	0.165841	No	132.11	No	No	No	No	No	Yes	#NULL!	No	No	No	No	No	Yes	≥30	No	50-99	No	No	#NULL!	No	1	0	No	1	OBE & DYS	2	1	Not Selected
530	57	Female	2.419	No	Yes	Yes	No	EWNT	47.6119	Obesity	0.883356	No	144.81	No	No	No	No	No	Yes	#NULL!	No	No	No	No	No	Yes	≥30	No	50-99	No	No	#NULL!	No	1	0	No	1	OBE & DYS	2	1	Not Selected
562	58	Female	5.11712	No	Yes	Yes	No	EWNT	33.0476	Obesity	1.63259	No	104.04	No	No	No	No	Yes	No	#NULL!	No	No	No	No	No	Yes	≥30	No	50-99	No	No	#NULL!	No	1	0	No	1	OBE & DYS	2	1	Not Selected
407	64	Male	1.56912	Yes	No	Yes	No	EWNT	30.4705	Obesity	0.450517	No	130.21	No	No	No	No	No	Yes	#NULL!	No	No	Yes	No	No	Yes	≥30	No	50-99	No	No	#NULL!	No	1	0	No	1	OBE & DYS	2	1	Not Selected
412	40	Female	0.908024	No	Yes	Yes	No	EWNT	25.5296	Overweight	-0.0964847	Yes	138.66	No	No	No	No	No	Yes	#NULL!	No	No	No	No	No	No	250-29.9	No	50-99	No	No	#NULL!	No	1	0	No	1	OBE & DYS	2	1	Not Selected
424	42	Female	1.811	No	Yes	Yes	No	EWNT	27.5802	Overweight	0.59388	Yes	138.5	No	No	No	No	No	Yes	#NULL!	No	No	No	No	No	Yes	250-29.9	No	50-99	No	No	#NULL!	No	1	0	No	1	OBE & DYS	2	1	Not Selected
64	69	Male	2.72552	Yes	No	Yes	No	EWNT	26.7949	Overweight	1.00266	Yes	151.2	No	No	No	No	No	Yes	#NULL!	No	No	Yes	No	No	Yes	250-29.9	No	100-125	Yes	No	#NULL!	No	1	0	No	1	OBE & DYS	2	1	Not Selected
313	45	Male	1.81869	Yes	No	Yes	No	EWNT	26.0384	Overweight	0.598116	Yes	139.48	No	No	No	No	No	Yes	#NULL!	No	No	Yes	No	No	Yes	250-29.9	No	50-99	No	No	#NULL!	No	1	0	No	1	OBE & DYS	2	1	Not Selected
324	69	Male	2.02663	Yes	No	Yes	No	EWNT	29.2388	Overweight	0.706375	Yes	109.77	No	No	No	No	Yes	No	#NULL!	No	No	Yes	No	No	Yes	250-29.9	No	50-99	No	No	#NULL!	No	1	0	No	1	OBE & DYS	2	1	Not Selected
339	59	Male	1.58718	Yes	No	Yes	No	EWNT	27.3988	Overweight	0.461956	Yes	136.1	No	No	No	No	No	Yes	#NULL!	No	No	Yes	No	No	Yes	250-29.9	No	50-99	No	No	#NULL!	No	1	0	No	1	OBE & DYS	2	1	Not Selected
459	57	Male	1.83607	Yes	No	Yes	No	EWNT	26.9896	Overweight	0.607628	Yes	120.79	No	No	No	No	Yes	No	#NULL!	No	No	Yes	No	No	Yes	250-29.9	No	50-99	No	No	#NULL!	No	1	0	No	1	OBE & DYS	2	1	Not Selected
480	82	Male	2.87734	Yes	No	Yes	No	EWNT	27.7008	Overweight	1.05687	Yes	102.07	No	No	No	No	Yes	No	#NULL!	No	No	Yes	No	No	Yes	250-29.9	No	50-99	No	No	#NULL!	No	1	0	No	1	OBE & DYS	2	1	Not Selected
532	43	Male	1.97639	Yes	No	Yes	No	EWNT	26.7036	Overweight	0.681273	Yes	151.84	No	No	No	No	No	Yes	#NULL!	No	No	No	No	No	Yes	250-29.9	No	50-99	No	No	#NULL!	No	1	0	No	1	OBE & DYS	2	1	Not Selected
220	70	Female	1.53185	No	Yes	Yes	No	EWNT	24.0385	Normal	0.426478	No	137.27	No	No	No	No	No	Yes	#NULL!	No	No	No	No	No	Yes	<25	No	100-125	Yes	No	#NULL!	No	1	0	No	1	OBE & DYS	2	1	Not Selected
575	36	Female	1.96917	No	Yes	Yes	No	EWNT	24.7409	Normal	0.677614	No	135.28	No	No	No	No	No	Yes	#NULL!	No	No	No	No	No	Yes	<25	No	100-125	Yes	No	#NULL!	No	1	0	No	1	OBE & DYS	2	1	Not Selected
536	67	Male	1.6691	No	No	No	No	NWNT	21.7079	Normal	0.512282	No	130.14	No	No	No	No	No	Yes	#NULL!	No	No	No	No	No	Yes	<25	Yes	50-99	No	No	#NULL!	Yes	0	0	No	1	SMO & DYS	2	1	Not Selected
369	65	Male	2.37388	No	No	No	No	NWNT	25.2214	Overweight	0.864528	Yes	111.24	No	No	No	No	No	No	#NULL!	Yes	No	Yes	Yes	Yes	Yes	250-29.9	No	≥126	No	Yes	#NULL!	No	0	1	Yes	0	IMP & URIC	2	1	Not Selected
55	63	Female	1.98701	No	Yes	Yes	No	EWNT	42.7916	Obesity	0.686632	No	124.87	No	No	No	No	No	No	#NULL!	No	Yes	Yes	No	No	Yes	≥30	No	50-99	No	No	#NULL!	No	1	0	Yes	0	OBE & URIC	2	1	Not Selected
88	64	Female	1.14655	No	Yes	Yes	No	EWNT	40.1639	Obesity	0.13676	No	120.61	No	No	No	No	No	No	#NULL!	No	Yes	No	No	No	Yes	≥30	No	50-99	No	No	#NULL!	No	1	0	Yes	0	OBE & URIC	2	1	Not Selected
187	53	Female	1.94101	No	Yes	Yes	No	EWNT	32.4661	Obesity	0.663206	No	117.67	No	No	No	No	No	No	#NULL!	No	Yes	Yes	No	No	Yes	≥30	No	50-99	No	No	#NULL!	No	1	0	Yes	0	OBE & URIC	2	1	Not Selected
279	78	Female	1.86878	No	Yes	Yes	No	EWNT	42.4169	Obesity	0.625285	No	128.56	No	No	No	No	No	No	#NULL!	No	Yes	Yes	No	No	Yes	≥30	No	100-125	Yes	No	#NULL!	No	1	0	Yes	0	OBE & URIC	2	1	Not Selected
351	50	Female	1.46358	No	Yes	Yes	No	EWNT	44.4998	Obesity	0.380883	No	102.99	No	No	No	No	No	No	#NULL!	No	Yes	No	No	No	Yes	≥30	No	100-125	Yes	No	#NULL!	No	1	0	Yes	0	OBE & URIC	2	1	Not Selected
396	45	Female	3.63109	No	Yes	Yes	No	EWNT	37.2615	Obesity	1.28953	No	126.99	No	No	No	No	No	No	#NULL!	No	Yes	No	No	No	Yes	≥30	No	100-125	Yes	No	#NULL!	No	1	0	Yes	0	OBE & URIC	2	1	Not Selected
469	65	Female	3.23068	No	Yes	Yes	No	EWNT	44.1161	Obesity	1.17269	No	87.39	No	No	No	No	No	No	#NULL!	No	Yes	Yes	No	No	Yes	≥30	No	100-125	Yes	No	#NULL!	No	1	0	Yes	0	OBE & URIC	2	1	Not Selected
470	68	Female	2.57292	No	Yes	Yes	No	EWNT	40.5077	Obesity	0.945041	No	105.57	No	No	No	No	No	No	#NULL!	No	Yes	No	No	No	Yes	≥30	No	50-99	No	No	#NULL!	No	1	0	Yes	0	OBE & URIC	2	1	Not Selected
16	38	Male	1.53693	Yes	No	Yes	No	EWNT	33.3947	Obesity	0.429786	No	103.63	No	No	No	No	No	No	#NULL!	Yes	No	Yes	No	No	Yes	≥30	No	50-99	No	No	#NULL!	No	1	0	Yes	0	OBE & URIC	2	1	Not Selected
33	36	Male	2.77649	Yes	No	Yes	No	EWNT	32.2831	Obesity	1.02119	No	95.07	No	No	No	No	No	No	#NULL!	Yes	No	No	No	No	Yes	≥30	No	50-99	No	No	#NULL!	No	1	0	Yes	0	OBE & URIC	2	1	Not Selected
127	67	Male	3.25744	Yes	No	Yes	No	EWNT	31.6049	Obesity	1.18094	No	126.08	No	No	No	No	No	No	#NULL!	Yes	No	Yes	No	No	Yes	≥30	No	50-99	No	No	#NULL!	No	1	0	Yes	0	OBE & URIC	2	1	Not Selected
132	43	Male	2.30594	Yes	No	Yes	No	EWNT	31.5747	Obesity	0.835488	No	113.57	No	No	No	No	No	No	#NULL!	Yes	No	Yes	No	No	Yes	≥30	No	50-99	No	No	#NULL!	No	1	0	Yes	0	OBE & URIC	2	1	Not Selected
137	49	Male	0.106512	Yes	No	Yes	No	EWNT	38.4671	Obesity	-2.2395	No	103	No	No	No	No	No	No	#NULL!	Yes	No	No	No	No	No	≥30	No	100-125	Yes	No	#NULL!	No	1	0	Yes	0	OBE & URIC	2	1	Not Selected
193	64	Male	1.64986	Yes	No	Yes	No	EWNT	35.102	Obesity	0.500692	No	88.68	No	No	No	No	No	No	#NULL!	Yes	No	No	No	No	Yes	≥30	No	50-99	No	No	#NULL!	No	1	0	Yes	0	OBE & URIC	2	1	Not Selected
194	59	Male	2.2449	Yes	No	Yes	No	EWNT	32.243	Obesity	0.80866	No	119.03	No	No	No	No	No	No	#NULL!	Yes	No	Yes	No	No	Yes	≥30	No	50-99	No	No	#NULL!	No	1	0	Yes	0	OBE & URIC	2	1	Not Selected
244	55	Male	2.22519	Yes	No	Yes	No	EWNT	38.6939	Obesity	0.799843	No	86.61	No	No	No	No	No	No	#NULL!	Yes	No	Yes	No	No	Yes	≥30	No	50-99	No	No	#NULL!	No	1	0	Yes	0	OBE & URIC	2	1	Not Selected
385	50	Male	1.84802	Yes	No	Yes	No	EWNT	33.0365	Obesity	0.614116	No	86.11	No	No	No	No	No	No	#NULL!	Yes	No	No	No	No	Yes	≥30	No	50-99	No	No	#NULL!	No	1	0	Yes	0	OBE & URIC	2	1	Not Selected
399	46	Male	1.4229	Yes	No	Yes	No	EWNT	32.8466	Obesity	0.352694	No	105.93	No	No	No	No	No	No	#NULL!	Yes	No	No	No	No	Yes	≥30	No	100-125	Yes	No	#NULL!	No	1	0	Yes	0	OBE & URIC	2	1	Not Selected
416	69	Male	3.23032	Yes	No	Yes	No	EWNT	32.526	Obesity	1.17258	No	88.24	No	No	No	No	No	No	#NULL!	Yes	No	Yes	No	No	Yes	≥30	No	100-125	Yes	No	#NULL!	No	1	0	Yes	0	OBE & URIC	2	1	Not Selected
506	47	Male	3.50314	Yes	No	Yes	No	EWNT	32.4074	Obesity	1.25366	No	119.68	No	No	No	No	No	No	#NULL!	Yes	No	No	No	No	Yes	≥30	No	50-99	No	No	#NULL!	No	1	0	Yes	0	OBE & URIC	2	1	Not Selected
219	34	Female	1.4236	No	Yes	Yes	No	EWNT	26.4915	Overweight	0.353186	Yes	129.58	No	No	No	No	No	No	#NULL!	No	Yes	Yes	No	No	Yes	250-29.9	No	100-125	Yes	No	#NULL!	No	1	0	Yes	0	OBE & URIC	2	1	Not Selected
277	79	Female	2.9188	No	Yes	Yes	No	EWNT	29.2101	Overweight	1.07117	Yes	118.14	No	No	No	No	No	No	#NULL!	No	Yes	Yes	No	No	Yes	250-29.9	No	50-99	No	No	#NULL!	No	1	0	Yes	0	OBE & URIC	2	1	Not Selected
346	42	Female	1.20657	No	Yes	Yes	No	EWNT	29.7458	Overweight	0.187785	Yes	113.91	No	No	No	No	No	No	#NULL!	No	Yes	No	No	No	Yes	250-29.9	No	100-125	Yes	No	#NULL!	No	1	0	Yes	0	OBE & URIC	2	1	Not Selected
43	48	Male	1.69697	Yes	No	Yes	No	EWNT	28.3554	Overweight	0.528844	Yes	125.93	No	No	No	No	No	No	#NULL!	Yes	No	Yes	No	No	Yes	250-29.9	No	50-99	No	No	#NULL!	No	1	0	Yes	0	OBE & URIC	2	1	Not Selected
63	56	Male	1.87262	Yes	No	Yes	No	EWNT	27.8718	Overweight	0.627341	Yes	109.59	No	No	No	No	No	No	#NULL!	Yes	No	No	No	No	Yes	250-29.9	No	50-99	No	No	#NULL!	No	1	0	Yes	0	OBE & URIC	2	1	Not Selected
89	76	Male	2.35894	Yes	No	Yes	No	EWNT	26.4218	Overweight	0.858212	Yes	126.2	No	No	No	No	No	No	#NULL!	Yes	No	Yes	No	No	Yes	250-29.9	No	50-99	No	No	#NULL!	No	1	0	Yes	0	OBE & URIC	2	1	Not Selected
492	66	Female	2.65216	No	Yes	Yes	No	EWNT	48.9911	Obesity	0.975376	No	113.83	No	No	No	No	No	No	#NULL!	No	No	No	Yes	Yes	Yes	≥30	No	≥126	No	Yes	#NULL!	No	1	1	No	0	OBE & IMP	2	1	Not Selected
59	36	Male	2.85183	Yes	No	Yes	No	EWNT	33.5146	Obesity	1.04796	No	123.4	No	No	No	No	No	No	#NULL!	No	No	Yes	Yes	Yes	Yes	≥30	No	≥126	No	Yes	#NULL!	No	1	1	No	0	OBE & IMP	2	1	Not Selected
280	50	Female	1.42353	No	Yes	Yes	No	EWNT	28.0277	Overweight	0.353141	Yes	122.28	No	No	No	No	No	No	#NULL!	No	No	No	Yes	Yes	Yes	250-29.9	No	≥126	No	Yes	#NULL!	No	1	1	No	0	OBE & IMP	2	1	Not Selected
406	55	Female	1.4042	No	Yes	Yes	No	EWNT	23.1473	Normal	0.339468	No	51.42	No	No	No	No	No	No	#NULL!	No	No	Yes	Yes	Yes	Yes	<25	No	≥126	No	Yes	#NULL!	No	1	1	No	0	OBE & IMP	2	1	Not Selected
80	60	Female	2.08603	No	Yes	Yes	No	EWNT	41.7867	Obesity	0.735265	No	98.37	No	No	No	No	No	No	#NULL!	No	No	No	Yes	No	Yes	≥30	No	≥126	No	Yes	#NULL!	No	1	1	No	0	OBE & IMP	2	1	Not Selected
391	55	Female	2.67546	No	Yes	Yes	No	EWNT	48.9121	Obesity	0.984121	No	82.09	No	No	No	No	No	No	#NULL!	No	No	Yes	Yes	No	Yes	≥30	No	≥126	No	Yes	#NULL!	No	1	1	No	0	OBE & IMP	2	1	Not Selected
302	42	Male	0.925039	Yes	No	Yes	No	EWNT	31.8339	Obesity	-0.0779199	No	87.84	No	No	No	No	No	No	#NULL!	No	No	Yes	Yes	No	No	≥30	No	≥126	No	Yes	#NULL!	No	1	1	No	0	OBE & IMP	2	1	Not Selected
104	44	Female	2.28624	No	Yes	Yes	No	EWNT	30.863	Obesity	0.826907	No	124.41	No	No	No	No	No	No	#NULL!	No	No	No	No	Yes	Yes	≥30	No	50-99	No	No	#NULL!	No	1	1	No	0	OBE & IMP	2	1	Not Selected
306	50	Female	0.975975	No	Yes	Yes	No	EWNT	34.7807	Obesity	-0.0243184	No	109.53	No	No	No	No	No	No	#NULL!	No	No	No	No	Yes	No	≥30	No	100-125	Yes	No	#NULL!	No	1	1	No	0	OBE & IMP	2	1	Not Selected
347	48	Female	1.65507	No	Yes	Yes	No	EWNT	32.2133	Obesity	0.503844	No	121	No	No	No	No	No	No	#NULL!	No	No	Yes	No	Yes	Yes	≥30	No	100-125	Yes	No	#NULL!	No	1	1	No	0	OBE & IMP	2	1	Not Selected
496	38	Female	1.4245	No	Yes	Yes	No	EWNT	38.3906	Obesity	0.353822	No	123.83	No	No	No	No	No	No	#NULL!	No	No	No	No	Yes	Yes	≥30	No	50-99	No	No	#NULL!	No	1	1	No	0	OBE & IMP	2	1	Not Selected
497	79	Female	2.14725	No	Yes	Yes	No	EWNT	44.7349	Obesity	0.764189	No	88.23	No	No	No	No	No	No	#NULL!	No	No	No	No	Yes	Yes	≥30	No	50-99	No	No	#NULL!	No	1	1	No	0	OBE & IMP	2	1	Not Selected
197	16	Male	1.47648	Yes	No	Yes	No	EWNT	30.3715	Obesity	0.38966	No	129.31	No	No	No	No	No	No	#NULL!	No	No	No	No	Yes	Yes	≥30	No	50-99	No	No	#NULL!	No	1	1	No	0	OBE & IMP	2	1	Not Selected
314	84	Male	1.6367	Yes	No	Yes	No	EWNT	34.1311	Obesity	0.492683	No	115.43	No	No	No	No	No	No	#NULL!	No	No	Yes	No	Yes	Yes	≥30	No	100-125	Yes	No	#NULL!	No	1	1	No	0	OBE & IMP	2	1	Not Selected
358	55	Male	1.69938	Yes	No	Yes	No	EWNT	37.186	Obesity	0.530263	No	101.36	No	No	No	No	No	No	#NULL!	No	No	Yes	No	Yes	Yes	≥30	No	100-125	Yes	No	#NULL!	No	1	1	No	0	OBE & IMP	2	1	Not Selected
384	49	Male	1.54311	Yes	No	Yes	No	EWNT	59.4884	Obesity	0.433798	No	125	No	No	No	No	No	No	#NULL!	No	No	No	No	Yes	Yes	≥30	No	100-125	Yes	No	#NULL!	No	1	1	No	0	OBE & IMP	2	1	Not Selected
544	48	Male	2.08134	Yes	No	Yes	No	EWNT	31.4879	Obesity	0.733012	No	80.2	No	No	No	No	No	No	#NULL!	No	No	Yes	No	Yes	Yes	≥30	No	100-125	Yes	No	#NULL!	No	1	1	No	0	OBE & IMP	2	1	Not Selected
540	55	Male	1.63677	No	No	No	No	NWNT	30.2739	Obesity	0.492722	No	120.14	No	No	No	No	No	No	#NULL!	No	No	No	No	Yes	Yes	≥30	No	50-99	No	No	#NULL!	No	1	1	No	0	OBE & IMP	2	1	Not Selected
125	49	Female	1.30326	No	Yes	Yes	No	EWNT	28.3987	Overweight	0.264871	Yes	104.97	No	No	No	No	No	No	#NULL!	No	No	No	No	Yes	Yes	250-29.9	No	50-99	No	No	#NULL!	No	1	1	No	0	OBE & IMP	2	1	Not Selected
216	70	Female	2.20723	No	Yes	Yes	No	EWNT	27.7319	Overweight	0.791738	Yes	125	No	No	No	No	No	No	#NULL!	No	No	No	No	Yes	Yes	250-29.9	No	100-125	Yes	No	#NULL!	No	1	1	No	0	OBE & IMP	2	1	Not Selected
263	79	Female	1.6644	No	Yes	Yes	No	EWNT	28.9461	Overweight	0.509464	Yes	111.3	No	No	No	No	No	No	#NULL!	No	No	No	No	Yes	Yes	250-29.9	No	100-125	Yes	No	#NULL!	No	1	1	No	0	OBE & IMP	2	1	Not Selected
474	71	Female	1.61309	No	Yes	Yes	No	EWNT	25.9645	Overweight	0.478151	Yes	120.53	No	No	No	No	No	No	#NULL!	No	No	No	No	Yes	Yes	250-29.9	No	50-99	No	No	#NULL!	No	1	1	No	0	OBE & IMP	2	1	Not Selected
56	40	Male	2.27783	Yes	No	Yes	No	EWNT	29.321	Overweight	0.823225	Yes	82.29	No	No	No	No	No	No	#NULL!	No	No	Yes	No	Yes	Yes	250-29.9	No	50-99	No	No	#NULL!	No	1	1	No	0	OBE & IMP	2	1	Not Selected
512	57	Female	1.52552	No	Yes	Yes	No	EWNT	28.3737	Overweight	0.422338	Yes	122.59	No	No	No	No	No	No	#NULL!	No	No	No	No	No	Yes	250-29.9	No	50-99	No	No	#NULL!	Yes	1	0	No	0	SMo & OBE	2	1	Not Selected
209	32	Male	7.59071	No	No	No	Yes	NWET	26.7372	Overweight	2.02693	Yes	192.39	Yes	Yes	Yes	Yes	Yes	Yes	#NULL!	Yes	No	Yes	No	Yes	Yes	250-29.9	No	50-99	No	No	#NULL!	No	0	1	Yes	1	IMP, URIC & DYS	3	2	Not Selected
45	63	Male	10.292	No	No	No	Yes	NWET	22.4609	Normal	2.33137	No	583.97	Yes	Yes	Yes	Yes	Yes	Yes	#NULL!	Yes	No	Yes	No	Yes	Yes	<25	No	50-99	No	No	#NULL!	No	0	1	Yes	1	IMP, URIC & DYS	3	2	Not Selected
521	65	Male	5.52532	No	No	No	Yes	NWET	23.1834	Normal	1.70934	No	163.12	Yes	Yes	No	Yes	No	Yes	#NULL!	Yes	No	Yes	Yes	No	Yes	<25	No	≥126	No	Yes	#NULL!	No	0	1	Yes	1	IMP, URIC & DYS	3	2	Not Selected
108	27	Male	3.33018	No	No	No	Yes	NWET	20.202	Normal	1.20303	No	137.45	Yes	Yes	No	Yes	No	Yes	#NULL!	Yes	No	Yes	No	Yes	Yes	<25	No	50-99	No	No	#NULL!	No	0	1	Yes	1	IMP, URIC & DYS	3	2	Not Selected
192	40	Male	5.54162	No	No	No	Yes	NWET	24.0741	Normal	1.71229	No	140.87	No	Yes	No	Yes	Yes	Yes	#NULL!	Yes	No	No	No	Yes	Yes	<25	No	50-99	No	No	#NULL!	No	0	1	Yes	1	IMP, URIC & DYS	3	2	Not Selected
428	72	Male	2.3483	No	No	No	No	NWNT	21.9098	Normal	0.85369	No	174.48	Yes	No	Yes	No	Yes	Yes	#NULL!	Yes	No	Yes	No	Yes	Yes	<25	No	50-99	No	No	#NULL!	No	0	1	Yes	1	IMP, URIC & DYS	3	2	Not Selected
90	36	Male	2.54427	No	No	No	No	NWNT	26.0933	Overweight	0.933843	Yes	236.15	Yes	No	Yes	No	No	Yes	#NULL!	Yes	No	No	No	Yes	Yes	250-29.9	No	50-99	No	No	#NULL!	No	0	1	Yes	1	IMP, URIC & DYS	3	2	Not Selected
87	62	Female	1.14623	No	No	No	No	NWNT	28.5483	Overweight	0.136481	Yes	189.2	Yes	No	Yes	No	No	Yes	#NULL!	No	Yes	Yes	No	Yes	Yes	250-29.9	No	100-125	Yes	No	#NULL!	No	0	1	Yes	1	IMP, URIC & DYS	3	2	Not Selected
510	50	Male	5.68386	No	No	No	Yes	NWET	26.8386	Overweight	1.73763	Yes	99.34	No	Yes	No	Yes	No	No	#NULL!	Yes	No	Yes	Yes	Yes	Yes	250-29.9	No	≥126	No	Yes	#NULL!	No	0	1	Yes	1	IMP, URIC & DYS	3	2	Not Selected
167	49	Male	1.30149	No	No	No	No	NWNT	26.9274	Overweight	0.263507	Yes	156.18	Yes	No	No	No	No	Yes	#NULL!	Yes	No	Yes	Yes	Yes	Yes	250-29.9	No	≥126	No	Yes	#NULL!	No	0	1	Yes	1	IMP, URIC & DYS	3	2	Not Selected
262	78	Female	1.91369	No	No	No	No	NWNT	19.313	Normal	0.649034	No	155.9	No	No	No	No	Yes	Yes	#NULL!	No	Yes	Yes	Yes	Yes	Yes	<25	No	≥126	No	Yes	#NULL!	No	0	1	Yes	1	IMP, URIC & DYS	3	2	Not Selected
199	18	Male	3.10349	No	No	No	No	NWNT	27.5796	Overweight	1.13253	Yes	136.43	No	No	No	No	Yes	Yes	#NULL!	Yes	No	No	No	Yes	Yes	250-29.9	No	50-99	No	No	#NULL!	No	0	1	Yes	1	IMP, URIC & DYS	3	2	Not Selected
190	54	Male	3.15562	No	No	No	No	NWNT	23.4555	Normal	1.14919	No	81.65	No	No	No	No	Yes	No	#NULL!	Yes	No	Yes	Yes	No	Yes	<25	No	≥126	No	Yes	#NULL!	No	0	1	Yes	1	IMP, URIC & DYS	3	2	Not Selected
272	65	Male	1.55035	No	No	No	No	NWNT	24.093	Normal	0.43848	No	126.31	No	No	No	No	Yes	No	#NULL!	Yes	No	Yes	Yes	No	Yes	<25	No	≥126	No	Yes	#NULL!	No	0	1	Yes	1	IMP, URIC & DYS	3	2	Not Selected
154	61	Male	3.21222	No	No	No	No	NWNT	21.7143	Normal	1.16696	No	95.33	No	No	No	No	Yes	No	#NULL!	Yes	No	Yes	No	Yes	Yes	<25	No	100-125	Yes	No	#NULL!	No	0	1	Yes	1	IMP, URIC & DYS	3	2	Not Selected
172	68	Male	17.2105	Yes	No	Yes	Yes	HTGW	61.4187	Obesity	2.84552	No	289.05	Yes	Yes	Yes	Yes	Yes	Yes	#NULL!	Yes	No	No	No	No	Yes	≥30	No	50-99	No	No	#NULL!	No	1	0	Yes	1	OBE, URIC, DYS	3	2	Not Selected
8	31	Male	4.81768	Yes	No	Yes	Yes	HTGW	30.6424	Obesity	1.57229	No	228.52	Yes	Yes	Yes	Yes	No	Yes	#NULL!	Yes	No	Yes	No	No	Yes	≥30	No	100-125	Yes	No	#NULL!	No	1	0	Yes	1	OBE, URIC, DYS	3	2	Not Selected
337	43	Male	4.42822	Yes	No	Yes	Yes	HTGW	31.8616	Obesity	1.488	No	194.88	Yes	Yes	Yes	Yes	No	Yes	#NULL!	Yes	No	Yes	No	No	Yes	≥30	No	50-99	No	No	#NULL!	No	1	0	Yes	1	OBE, URIC, DYS	3	2	Not Selected
379	32	Male	3.87115	Yes	No	Yes	Yes	HTGW	37.6243	Obesity	1.35355	No	180.11	Yes	Yes	Yes	Yes	No	Yes	#NULL!	Yes	No	No	No	No	Yes	≥30	No	50-99	No	No	#NULL!	No	1	0	Yes	1	OBE, URIC, DYS	3	2	Not Selected
509	62	Male	4.58953	Yes	No	Yes	Yes	HTGW	31.8367	Obesity	1.52378	No	194.73	Yes	Yes	Yes	Yes	No	Yes	#NULL!	Yes	No	No	No	No	Yes	≥30	No	50-99	No	No	#NULL!	No	1	0	Yes	1	OBE, URIC, DYS	3	2	Not Selected
551	54	Male	3.30688	Yes	No	Yes	Yes	HTGW	40.0554	Obesity	1.196	No	178.91	Yes	Yes	Yes	Yes	No	Yes	#NULL!	Yes	No	No	No	No	Yes	≥30	No	50-99	No	No	#NULL!	No	1	0	Yes	1	OBE, URIC, DYS	3	2	Not Selected
569	49	Male	5.38924	Yes	No	Yes	Yes	HTGW	32.1463	Obesity	1.6844	No	171.72	Yes	Yes	No	Yes	Yes	Yes	#NULL!	Yes	No	No	No	No	Yes	≥30	No	50-99	No	No	#NULL!	No	1	0	Yes	1	OBE, URIC, DYS	3	2	Not Selected
318	60	Female	4.11693	No	Yes	Yes	Yes	HTGW	27.2173	Overweight	1.41511	Yes	212.99	Yes	Yes	Yes	Yes	No	Yes	#NULL!	No	Yes	No	No	No	Yes	250-29.9	No	100-125	Yes	No	#NULL!	No	1	0	Yes	1	OBE, URIC, DYS	3	2	Not Selected
405	48	Female	2.86576	No	Yes	Yes	Yes	HTGW	29.3962	Overweight	1.05283	Yes	179.32	Yes	Yes	Yes	Yes	No	Yes	#NULL!	No	Yes	No	No	No	Yes	250-29.9	No	50-99	No	No	#NULL!	No	1	0	Yes	1	OBE, URIC, DYS	3	2	Not Selected
301	47	Male	4.28301	Yes	No	Yes	Yes	HTGW	28.7319	Overweight	1.45466	Yes	195.71	Yes	Yes	Yes	Yes	No	Yes	#NULL!	Yes	No	Yes	No	No	Yes	250-29.9	No	50-99	No	No	#NULL!	No	1	0	Yes	1	OBE, URIC, DYS	3	2	Not Selected
481	37	Female	2.89149	No	Yes	Yes	Yes	HTGW	24.8016	Normal	1.06177	No	175.46	Yes	Yes	Yes	Yes	No	Yes	#NULL!	No	Yes	Yes	No	No	Yes	<25	No	50-99	No	No	#NULL!	No	1	0	Yes	1	OBE, URIC, DYS	3	2	Not Selected
345	43	Female	3.04466	No	Yes	Yes	Yes	HTGW	31.4627	Obesity	1.11339	No	159	Yes	Yes	No	Yes	No	Yes	#NULL!	No	Yes	Yes	No	No	Yes	≥30	No	100-125	Yes	No	#NULL!	No	1	0	Yes	1	OBE, URIC, DYS	3	2	Not Selected
348	70	Female	3.32693	No	Yes	Yes	Yes	HTGW	34.4842	Obesity	1.20205	No	172.54	Yes	Yes	Yes	No	No	Yes	#NULL!	No	Yes	Yes	No	No	Yes	≥30	No	100-125	Yes	No	#NULL!	No	1	0	Yes	1	OBE, URIC, DYS	3	2	Not Selected
381	41	Female	3.35579	No	Yes	Yes	Yes	HTGW	38.094	Obesity	1.21069	No	174.23	Yes	Yes	Yes	No	No	Yes	#NULL!	No	Yes	No	No	No	Yes	≥30	No	50-99	No	No	#NULL!	No	1	0	Yes	1	OBE, URIC, DYS	3	2	Not Selected
418	59	Female	2.96395	No	Yes	Yes	Yes	HTGW	49.0892	Obesity	1.08652	No	157.57	Yes	Yes	No	Yes	No	Yes	#NULL!	No	Yes	No	No	No	Yes	≥30	No	50-99	No	No	#NULL!	No	1	0	Yes	1	OBE, URIC, DYS	3	2	Not Selected
445	43	Female	3.34184	No	Yes	Yes	Yes	HTGW	38.9748	Obesity	1.20652	No	215.51	Yes	Yes	Yes	No	No	Yes	#NULL!	No	Yes	Yes	No	No	Yes	≥30	No	50-99	No	No	#NULL!	No	1	0	Yes	1	OBE, URIC, DYS	3	2	Not Selected
472	71	Female	6.95411	No	Yes	Yes	Yes	HTGW	32.8125	Obesity	1.93933	No	188.69	Yes	Yes	No	Yes	No	Yes	#NULL!	No	Yes	No	No	No	Yes	≥30	No	50-99	No	No	#NULL!	No	1	0	Yes	1	OBE, URIC, DYS	3	2	Not Selected
79	43	Male	8.80219	Yes	No	Yes	Yes	HTGW	41.2643	Obesity	2.175	No	183.17	Yes	Yes	No	Yes	No	Yes	#NULL!	Yes	No	Yes	No	No	Yes	≥30	No	100-125	Yes	No	#NULL!	No	1	0	Yes	1	OBE, URIC, DYS	3	2	Not Selected
94	67	Male	2.71979	Yes	No	Yes	Yes	HTGW	32.699	Obesity	1.00056	No	134.52	Yes	Yes	No	Yes	No	Yes	#NULL!	Yes	No	Yes	No	No	Yes	≥30	No	100-125	Yes	No	#NULL!	No	1	0	Yes	1	OBE, URIC, DYS	3	2	Not Selected
162	52	Male	3.31202	Yes	No	Yes	Yes	HTGW	33.5146	Obesity	1.19756	No	164.94	Yes	Yes	No	Yes	No	Yes	#NULL!	Yes	No	No	No	No	Yes	≥30	No	100-125	Yes	No	#NULL!	No	1	0	Yes	1	OBE, URIC, DYS	3	2	Not Selected
341	50	Male	6.4706	Yes	No	Yes	Yes	HTGW	34.1855	Obesity	1.86727	No	180.09	Yes	Yes	No	Yes	No	Yes	#NULL!	Yes	No	Yes	No	No	Yes	≥30	No	50-99	No	No	#NULL!	No	1	0	Yes	1	OBE, URIC, DYS	3	2	Not Selected
344	52	Male	3.00066	Yes	No	Yes	Yes	HTGW	30.1414	Obesity	1.09883	No	162.66	Yes	Yes	No	Yes	No	Yes	#NULL!	Yes	No	Yes	No	No	Yes	≥30	No	50-99	No	No	#NULL!	No	1	0	Yes	1	OBE, URIC, DYS	3	2	Not Selected
356	47	Male	3.86155	Yes	No	Yes	Yes	HTGW	36.2449	Obesity	1.35107	No	168.03	Yes	Yes	No	Yes	No	Yes	#NULL!	Yes	No	No	No	No	Yes	≥30	No	50-99	No	No	#NULL!	No	1	0	Yes	1	OBE, URIC, DYS	3	2	Not Selected
427	45	Male	3.0418	Yes	No	Yes	Yes	HTGW	30.2987	Obesity	1.11245	No	149.36	Yes	Yes	No	Yes	No	Yes	#NULL!	Yes	No	No	No	No	Yes	≥30	No	50-99	No	No	#NULL!	No	1	0	Yes	1	OBE, URIC, DYS	3	2	Not Selected
450	49	Male	3.26704	Yes	No	Yes	Yes	HTGW	33.9506	Obesity	1.18389	No	160.77	Yes	Yes	No	Yes	No	Yes	#NULL!	Yes	No	Yes	No	No	Yes	≥30	No	50-99	No	No	#NULL!	No	1	0	Yes	1	OBE, URIC, DYS	3	2	Not Selected
115	51	Male	3.09827	Yes	No	Yes	No	EWNT	33.045	Obesity	1.13084	No	166.24	Yes	No	Yes	No	Yes	Yes	#NULL!	Yes	No	Yes	No	No	Yes	≥30	No	100-125	Yes	No	#NULL!	No	1	0	Yes	1	OBE, URIC, DYS	3	2	Not Selected
335	70	Male	2.60212	Yes	No	Yes	No	EWNT	34.2504	Obesity	0.956326	No	170.57	Yes	No	Yes	No	Yes	Yes	#NULL!	Yes	No	Yes	No	No	Yes	≥30	No	50-99	No	No	#NULL!	No	1	0	Yes	1	OBE, URIC, DYS	3	2	Not Selected
200	75	Male	4.36267	Yes	No	Yes	Yes	HTGW	26.6299	Overweight	1.47308	Yes	150.96	Yes	Yes	No	Yes	No	Yes	#NULL!	Yes	No	Yes	No	No	Yes	250-29.9	No	100-125	Yes	No	#NULL!	No	1	0	Yes	1	OBE, URIC, DYS	3	2	Not Selected
353	38	Male	4.98624	Yes	No	Yes	Yes	HTGW	26.449	Overweight	1.60668	Yes	196.1	Yes	Yes	No	Yes	No	Yes	#NULL!	Yes	No	Yes	No	No	Yes	250-29.9	No	50-99	No	No	#NULL!	No	1	0	Yes	1	OBE, URIC, DYS	3	2	Not Selected
415	27	Female	4.31389	No	Yes	Yes	Yes	HTGW	24.8445	Normal	1.46184	No	173.61	Yes	Yes	No	Yes	No	Yes	#NULL!	No	Yes	Yes	No	No	Yes	<25	No	100-125	Yes	No	#NULL!	No	1	0	Yes	1	OBE, URIC, DYS	3	2	Not Selected
11	62	Female	1.58333	No	Yes	Yes	No	EWNT	41.0253	Obesity	0.459532	No	204.23	Yes	No	Yes	No	No	Yes	#NULL!	No	Yes	Yes	No	No	Yes	≥30	No	50-99	No	No	#NULL!	No	1	0	Yes	1	OBE, URIC, DYS	3	2	Not Selected
14	40	Female	2.3831	No	Yes	Yes	No	EWNT	43.2653	Obesity	0.868404	No	169.75	Yes	No	Yes	No	No	Yes	#NULL!	No	Yes	Yes	No	No	Yes	≥30	No	50-99	No	No	#NULL!	No	1	0	Yes	1	OBE, URIC, DYS	3	2	Not Selected
28	81	Female	0.795571	No	Yes	Yes	No	EWNT	44.4274	Obesity	-0.228695	No	181.61	Yes	No	Yes	No	No	Yes	#NULL!	No	Yes	No	No	No	No	≥30	Yes	50-99	No	No	#NULL!	No	1	0	Yes	1	OBE, URIC, DYS	3	2	Not Selected
34	53	Female	0.96162	No	Yes	Yes	No	EWNT	45.1557	Obesity	-0.0391354	No	160.8	Yes	No	Yes	No	No	Yes	#NULL!	No	Yes	No	No	No	No	≥30	No	100-125	Yes	No	#NULL!	No	1	0	Yes	1	OBE, URIC, DYS	3	2	Not Selected
38	74	Female	2.78218	No	Yes	Yes	No	EWNT	33.3205	Obesity	1.02323	No	185.87	Yes	No	Yes	No	No	Yes	#NULL!	No	Yes	Yes	No	No	Yes	≥30	No	50-99	No	No	#NULL!	No	1	0	Yes	1	OBE, URIC, DYS	3	2	Not Selected
42	41	Female	0.904655	No	Yes	Yes	No	EWNT	30.8293	Obesity	-0.100202	No	165.64	Yes	No	Yes	No	No	Yes	#NULL!	No	Yes	No	No	No	No	≥30	No	50-99	No	No	#NULL!	No	1	0	Yes	1	OBE, URIC, DYS	3	2	Not Selected
119	61	Female	1.04795	No	Yes	Yes	No	EWNT	35.7454	Obesity	0.0468346	No	154.65	Yes	No	Yes	No	No	Yes	#NULL!	No	Yes	No	No	No	No	≥30	No	50-99	No	No	#NULL!	No	1	0	Yes	1	OBE, URIC, DYS	3	2	Not Selected
121	51	Female	1.74013	No	Yes	Yes	No	EWNT	31.2213	Obesity	0.553959	No	204.28	Yes	No	Yes	No	No	Yes	#NULL!	No	Yes	Yes	No	No	Yes	≥30	No	50-99	No	No	#NULL!	No	1	0	Yes	1	OBE, URIC, DYS	3	2	Not Selected
123	59	Female	2.65284	No	Yes	Yes	No	EWNT	34.8879	Obesity	0.975629	No	183.43	Yes	No	Yes	No	No	Yes	#NULL!	No	Yes	Yes	No	No	Yes	≥30	No	100-125	Yes	No	#NULL!	No	1	0	Yes	1	OBE, URIC, DYS	3	2	Not Selected
136	74	Female	1.37884	No	Yes	Yes	No	EWNT	31.7257	Obesity	0.321243	No	164.15	Yes	No	Yes	No	No	Yes	#NULL!	No	Yes	No	No	No	Yes	≥30	No	50-99	No	No	#NULL!	No	1	0	Yes	1	OBE, URIC, DYS	3	2	Not Selected
156	53	Female	1.31761	No	Yes	Yes	No	EWNT	30.4834	Obesity	0.27582	No	203.04	Yes	No	Yes	No	No	Yes	#NULL!	No	Yes	No	No	No	Yes	≥30	No	50-99	No	No	#NULL!	No	1	0	Yes	1	OBE, URIC, DYS	3	2	Not Selected
189	65	Female	1.83322	No	Yes	Yes	No	EWNT	38.0548	Obesity	0.606077	No	166.18	Yes	No	Yes	No	No	Yes	#NULL!	No	Yes	Yes	No	No	Yes	≥30	No	50-99	No	No	#NULL!	No	1	0	Yes	1	OBE, URIC, DYS	3	2	Not Selected
236	41	Female	1.72413	No	Yes	Yes	No	EWNT	35.4367	Obesity	0.544724	No	192.92	Yes	No	Yes	No	No	Yes	#NULL!	No	Yes	Yes	No	No	Yes	≥30	No	50-99	No	No	#NULL!	No	1	0	Yes	1	OBE, URIC, DYS	3	2	Not Selected
242	65	Female	1.45174	No	Yes	Yes	No	EWNT	38.0142	Obesity	0.372764	No	157.88	Yes	No	Yes	No	No	Yes	#NULL!	No	Yes	No	No	No	Yes	≥30	No	50-99	No	No	#NULL!	No	1	0	Yes	1	OBE, URIC, DYS	3	2	Not Selected
247	74	Female	1.38523	No	Yes	Yes	No	EWNT	47.0868	Obesity	0.325868	No	175.8	Yes	No	Yes	No	No	Yes	#NULL!	No	Yes	No	No	No	Yes	≥30	No	50-99	No	No	#NULL!	No	1	0	Yes	1	OBE, URIC, DYS	3	2	Not Selected
276	69	Female	2.62695	No	Yes	Yes	No	EWNT	35.201	Obesity	0.965825	No	177.62	Yes	No	Yes	No	No	Yes	#NULL!	No	Yes	No	No	No	Yes	≥30	No	50-99	No	No	#NULL!	No	1	0	Yes	1	OBE, URIC, DYS	3	2	Not Selected
278	74	Female	2.67873	No	Yes	Yes	No	EWNT	49.5351	Obesity	0.985342	No	177.8	Yes	No	Yes	No	No	Yes	#NULL!	No	Yes	No	No	No	Yes	≥30	No	100-125	Yes	No	#NULL!	No	1	0	Yes	1	OBE, URIC, DYS	3	2	Not Selected
317	72	Female	2.33531	No	Yes	Yes	No	EWNT	33.2479	Obesity	0.848146	No	214.2	Yes	No	Yes	No	No	Yes	#NULL!	No	Yes	No	No	No	Yes	≥30	No	100-125	Yes	No	#NULL!	No	1	0	Yes	1	OBE, URIC, DYS	3	2	Not Selected
361	32	Female	2.25811	No	Yes	Yes	No	EWNT	33.2479	Obesity	0.814529	No	184.62	Yes	No	Yes	No	No	Yes	#NULL!	No	Yes	Yes	No	No	Yes	≥30	No	50-99	No	No	#NULL!	No	1	0	Yes	1	OBE, URIC, DYS	3	2	Not Selected
365	80	Female	1.05971	No	Yes	Yes	No	EWNT	39.4568	Obesity	0.0579976	No	157.43	Yes	No	Yes	No	No	Yes	#NULL!	No	Yes	No	No	No	No	≥30	No	50-99	No	No	#NULL!	No	1	0	Yes	1	OBE, URIC, DYS	3	2	Not Selected
386	58	Female	1.49471	No	Yes	Yes	No	EWNT	30.8112	Obesity	0.401931	No	208.66	Yes	No	Yes	No	No	Yes	#NULL!	No	Yes	No	No	No	Yes	≥30	No	50-99	No	No	#NULL!	No	1	0	Yes	1	OBE, URIC, DYS	3	2	Not Selected
443	35	Female	1.64087	No	Yes	Yes	No	EWNT	49.3061	Obesity	0.49523	No	177.03	Yes	No	Yes	No	No	Yes	#NULL!	No	Yes	Yes	No	No	Yes	≥30	No	50-99	No	No	#NULL!	No	1	0	Yes	1	OBE, URIC, DYS	3	2	Not Selected
451	51	Female	2.60844	No	Yes	Yes	No	EWNT	35.6513	Obesity	0.958752	No	168.46	Yes	No	Yes	No	No	Yes	#NULL!	No	Yes	Yes	No	No	Yes	≥30	No	50-99	No	No	#NULL!	No	1	0	Yes	1	OBE, URIC, DYS	3	2	Not Selected
487	43	Female	1.87741	No	Yes	Yes	No	EWNT	34.3125	Obesity	0.629895	No	162.03	Yes	No	Yes	No	No	Yes	#NULL!	No	Yes	No	No	No	Yes	≥30	No	50-99	No	No	#NULL!	No	1	0	Yes	1	OBE, URIC, DYS	3	2	Not Selected
281	50	Male	3.11358	Yes	No	Yes	Yes	HTGW	35.1541	Obesity	1.13577	No	148.03	No	Yes	No	Yes	No	Yes	#NULL!	Yes	No	Yes	No	No	Yes	≥30	No	50-99	No	No	#NULL!	No	1	0	Yes	1	OBE, URIC, DYS	3	2	Not Selected
36	65	Male	2.10254	Yes	No	Yes	No	EWNT	30.1162	Obesity	0.743147	No	206.89	Yes	No	Yes	No	No	Yes	#NULL!	Yes	No	No	No	No	Yes	≥30	No	50-99	No	No	#NULL!	No	1	0	Yes	1	OBE, URIC, DYS	3	2	Not Selected
57	60	Male	1.74122	Yes	No	Yes	No	EWNT	31.1728	Obesity	0.554584	No	166.24	Yes	No	Yes	No	No	Yes	#NULL!	Yes	No	No	No	No	Yes	≥30	No	50-99	No	No	#NULL!	No	1	0	Yes	1	OBE, URIC, DYS	3	2	Not Selected
77	39	Male	2.5436	Yes	No	Yes	No	EWNT	30.3461	Obesity	0.933582	No	182.7	Yes	No	Yes	No	No	Yes	#NULL!	Yes	No	No	No	No	Yes	≥30	No	50-99	No	No	#NULL!	No	1	0	Yes	1	OBE, URIC, DYS	3	2	Not Selected
215	36	Male	2.91344	Yes	No	Yes	No	EWNT	33.3866	Obesity	1.06933	No	194.28	Yes	No	Yes	No	No	Yes	#NULL!	Yes	No	No	No	No	Yes	≥30	No	50-99	No	No	#NULL!	No	1	0	Yes	1	OBE, URIC, DYS	3	2	Not Selected
231	42	Male	3.37923	Yes	No	Yes	No	EWNT	33.8629	Obesity	1.21765	No	231.3	Yes	No	Yes	No	No	Yes	#NULL!	Yes	No	Yes	No	No	Yes	≥30	No	100-125	Yes	No	#NULL!	No	1	0	Yes	1	OBE, URIC, DYS	3	2	Not Selected
241	61	Male	2.19561	Yes	No	Yes	No	EWNT	33.568	Obesity	0.786461	No	165.97	Yes	No	Yes	No	No	Yes	#NULL!	Yes	No	Yes	No	No	Yes	≥30	No	50-99	No	No	#NULL!	No	1	0	Yes	1	OBE, URIC, DYS	3	2	Not Selected
275	74	Male	2.56113	Yes	No	Yes	No	EWNT	35.9862	Obesity	0.940448	No	203.69	Yes	No	Yes	No	No	Yes	#NULL!	Yes	No	Yes	No	No	Yes	≥30	No	50-99	No	No	#NULL!	No	1	0	Yes	1	OBE, URIC, DYS	3	2	Not Selected
368	78	Male	2.63767	Yes	No	Yes	No	EWNT	32.788	Obesity	0.969895	No	209.78	Yes	No	Yes	No	No	Yes	#NULL!	Yes	No	Yes	No	No	Yes	≥30	No	50-99	No	No	#NULL!	No	1	0	Yes	1	OBE, URIC, DYS	3	2	Not Selected
393	48	Male	1.81694	Yes	No	Yes	No	EWNT	31.4398	Obesity	0.597156	No	168.69	Yes	No	Yes	No	No	Yes	#NULL!	Yes	No	Yes	No	No	Yes	≥30	No	50-99	No	No	#NULL!	No	1	0	Yes	1	OBE, URIC, DYS	3	2	Not Selected
410	41	Male	1.96152	Yes	No	Yes	No	EWNT	36.898	Obesity	0.673719	No	158.01	No	No	Yes	No	Yes	Yes	#NULL!	Yes	No	Yes	No	No	Yes	≥30	No	50-99	No	No	#NULL!	No	1	0	Yes	1	OBE, URIC, DYS	3	2	Not Selected
449	59	Male	1.43791	Yes	No	Yes	No	EWNT	32.3232	Obesity	0.363188	No	199.88	Yes	No	Yes	No	No	Yes	#NULL!	Yes	No	Yes	No	No	Yes	≥30	No	100-125	Yes	No	#NULL!	No	1	0	Yes	1	OBE, URIC, DYS	3	2	Not Selected
535	59	Male	4.36591	No	No	No	Yes	NWET	32.8125	Obesity	1.47383	No	154.47	No	Yes	No	Yes	No	Yes	#NULL!	Yes	No	No	No	No	Yes	≥30	No	50-99	No	No	#NULL!	No	1	0	Yes	1	OBE, URIC, DYS	3	2	Not Selected
320	36	Female	4.81999	No	Yes	Yes	Yes	HTGW	26.2976	Overweight	1.57277	Yes	91.02	No	Yes	No	Yes	Yes	No	#NULL!	No	Yes	Yes	No	No	Yes	250-29.9	No	50-99	No	No	#NULL!	No	1	0	Yes	1	OBE, URIC, DYS	3	2	Not Selected
46	68	Female	0.993436	No	Yes	Yes	No	EWNT	28.6016	Overweight	-0.0065856	Yes	168.76	Yes	No	Yes	No	No	Yes	#NULL!	No	Yes	No	No	No	No	250-29.9	No	100-125	Yes	No	#NULL!	No	1	0	Yes	1	OBE, URIC, DYS	3	2	Not Selected
198	60	Female	1.14061	No	Yes	Yes	No	EWNT	29.3947	Overweight	0.131563	Yes	162.96	Yes	No	Yes	No	No	Yes	#NULL!	No	Yes	No	No	No	Yes	250-29.9	No	100-125	Yes	No	#NULL!	No	1	0	Yes	1	OBE, URIC, DYS	3	2	Not Selected
435	55	Female	1.1889	No	Yes	Yes	No	EWNT	29.271	Overweight	0.173032	Yes	220.65	Yes	No	Yes	No	No	Yes	#NULL!	No	Yes	No	No	No	Yes	250-29.9	No	50-99	No	No	#NULL!	No	1	0	Yes	1	OBE, URIC, DYS	3	2	Not Selected
547	76	Female	1.89056	No	Yes	Yes	No	EWNT	29.5159	Overweight	0.636874	Yes	153.84	No	No	Yes	No	Yes	Yes	#NULL!	No	Yes	No	No	No	Yes	250-29.9	No	50-99	No	No	#NULL!	No	1	0	Yes	1	OBE, URIC, DYS	3	2	Not Selected
494	60	Male	5.95215	Yes	No	Yes	Yes	HTGW	28.3447	Overweight	1.78375	Yes	108.49	No	Yes	No	Yes	Yes	No	#NULL!	Yes	No	No	No	No	Yes	250-29.9	No	50-99	No	No	#NULL!	No	1	0	Yes	1	OBE, URIC, DYS	3	2	Not Selected
49	72	Male	1.76145	Yes	No	Yes	No	EWNT	26.3889	Overweight	0.566138	Yes	198.84	Yes	No	Yes	No	No	Yes	#NULL!	Yes	No	Yes	No	No	Yes	250-29.9	No	50-99	No	No	#NULL!	No	1	0	Yes	1	OBE, URIC, DYS	3	2	Not Selected
253	51	Male	2.23981	Yes	No	Yes	No	EWNT	28.327	Overweight	0.80639	Yes	195.86	Yes	No	Yes	No	No	Yes	#NULL!	Yes	No	Yes	No	No	Yes	250-29.9	No	100-125	Yes	No	#NULL!	No	1	0	Yes	1	OBE, URIC, DYS	3	2	Not Selected
70	68	Female	2.67063	No	Yes	Yes	No	EWNT	23.2816	Normal	0.982315	No	191.24	Yes	No	Yes	No	No	Yes	#NULL!	No	Yes	Yes	No	No	Yes	<25	No	100-125	Yes	No	#NULL!	No	1	0	Yes	1	OBE, URIC, DYS	3	2	Not Selected
259	75	Female	1.47308	No	Yes	Yes	No	EWNT	24.8833	Normal	0.387355	No	172.61	Yes	No	Yes	No	No	Yes	#NULL!	No	Yes	No	No	No	Yes	<25	No	100-125	Yes	No	#NULL!	No	1	0	Yes	1	OBE, URIC, DYS	3	2	Not Selected
516	42	Female	3.07503	No	Yes	Yes	Yes	HTGW	57.3703	Obesity	1.12331	No	115.11	No	Yes	No	Yes	No	No	#NULL!	No	Yes	No	No	No	Yes	≥30	No	50-99	No	No	#NULL!	No	1	0	Yes	1	OBE, URIC, DYS	3	2	Not Selected
13	55	Female	1.42674	No	Yes	Yes	No	EWNT	30.8594	Obesity	0.355395	No	145.46	Yes	No	No	No	No	Yes	#NULL!	No	Yes	No	No	No	Yes	≥30	No	50-99	No	No	#NULL!	No	1	0	Yes	1	OBE, URIC, DYS	3	2	Not Selected
102	30	Female	1.95066	No	Yes	Yes	No	EWNT	30.7787	Obesity	0.668167	No	149.69	Yes	No	No	No	No	Yes	#NULL!	No	Yes	No	No	No	Yes	≥30	No	100-125	Yes	No	#NULL!	No	1	0	Yes	1	OBE, URIC, DYS	3	2	Not Selected
107	61	Female	2.50748	No	Yes	Yes	No	EWNT	36.1604	Obesity	0.919276	No	132.95	No	No	No	No	Yes	Yes	#NULL!	No	Yes	No	No	No	Yes	≥30	No	100-125	Yes	No	#NULL!	No	1	0	Yes	1	OBE, URIC, DYS	3	2	Not Selected
126	40	Female	1.93414	No	Yes	Yes	No	EWNT	43.5262	Obesity	0.659661	No	145.72	Yes	No	No	No	No	Yes	#NULL!	No	Yes	No	No	No	Yes	≥30	No	50-99	No	No	#NULL!	No	1	0	Yes	1	OBE, URIC, DYS	3	2	Not Selected
134	43	Female	1.13162	No	Yes	Yes	No	EWNT	32.1799	Obesity	0.123649	No	130.96	Yes	No	No	No	No	Yes	#NULL!	No	Yes	No	No	No	Yes	≥30	No	100-125	Yes	No	#NULL!	No	1	0	Yes	1	OBE, URIC, DYS	3	2	Not Selected
139	51	Female	4	No	Yes	Yes	No	EWNT	33.2031	Obesity	1.38629	No	139.96	No	No	No	No	Yes	Yes	#NULL!	No	Yes	No	No	No	Yes	≥30	No	50-99	No	No	#NULL!	No	1	0	Yes	1	OBE, URIC, DYS	3	2	Not Selected
359	54	Female	1.84272	No	Yes	Yes	No	EWNT	35.3386	Obesity	0.611243	No	164.84	Yes	No	No	No	No	Yes	#NULL!	No	Yes	No	No	No	Yes	≥30	No	50-99	No	No	#NULL!	No	1	0	Yes	1	OBE, URIC, DYS	3	2	Not Selected
431	39	Female	1.28654	No	Yes	Yes	No	EWNT	37.8041	Obesity	0.251955	No	153.77	Yes	No	No	No	No	Yes	#NULL!	No	Yes	Yes	No	No	Yes	≥30	No	50-99	No	No	#NULL!	No	1	0	Yes	1	OBE, URIC, DYS	3	2	Not Selected
436	64	Female	3.50564	No	Yes	Yes	No	EWNT	44.6163	Obesity	1.25437	No	141.99	No	No	No	No	Yes	Yes	#NULL!	No	Yes	Yes	No	No	Yes	≥30	No	50-99	No	No	#NULL!	No	1	0	Yes	1	OBE, URIC, DYS	3	2	Not Selected
437	43	Female	2.74047	No	Yes	Yes	No	EWNT	33.8741	Obesity	1.00813	No	151.76	No	No	No	No	Yes	Yes	#NULL!	No	Yes	No	No	No	Yes	≥30	No	50-99	No	No	#NULL!	No	1	0	Yes	1	OBE, URIC, DYS	3	2	Not Selected
287	46	Male	4.80618	Yes	No	Yes	Yes	HTGW	30.7564	Obesity	1.5699	No	100.02	No	Yes	No	Yes	No	No	#NULL!	Yes	No	Yes	No	No	Yes	≥30	No	50-99	No	No	#NULL!	No	1	0	Yes	1	OBE, URIC, DYS	3	2	Not Selected
394	41	Male	3.60376	Yes	No	Yes	Yes	HTGW	39.1837	Obesity	1.28198	No	95.85	No	Yes	No	Yes	No	No	#NULL!	Yes	No	Yes	No	No	Yes	≥30	No	50-99	No	No	#NULL!	No	1	0	Yes	1	OBE, URIC, DYS	3	2	Not Selected
409	45	Male	5.31633	Yes	No	Yes	Yes	HTGW	32.112	Obesity	1.67078	No	111.26	No	Yes	No	Yes	No	No	#NULL!	Yes	No	Yes	No	No	Yes	≥30	No	100-125	Yes	No	#NULL!	No	1	0	Yes	1	OBE, URIC, DYS	3	2	Not Selected
429	56	Male	4.49729	Yes	No	Yes	Yes	HTGW	31.0979	Obesity	1.50347	No	91.79	No	Yes	No	Yes	No	No	#NULL!	Yes	No	Yes	No	No	Yes	≥30	No	50-99	No	No	#NULL!	No	1	0	Yes	1	OBE, URIC, DYS	3	2	Not Selected
505	78	Male	3.84946	Yes	No	Yes	Yes	HTGW	33.1504	Obesity	1.34793	No	102.33	No	Yes	No	Yes	No	No	#NULL!	Yes	No	Yes	No	No	Yes	≥30	No	100-125	Yes	No	#NULL!	No	1	0	Yes	1	OBE, URIC, DYS	3	2	Not Selected
561	40	Male	3.77347	Yes	No	Yes	Yes	HTGW	30.0041	Obesity	1.32799	No	122.54	No	Yes	No	Yes	No	No	#NULL!	Yes	No	No	No	No	Yes	≥30	No	50-99	No	No	#NULL!	No	1	0	Yes	1	OBE, URIC, DYS	3	2	Not Selected
570	39	Male	3.35396	Yes	No	Yes	Yes	HTGW	37.1255	Obesity	1.21014	No	103.57	No	Yes	No	Yes	No	No	#NULL!	Yes	No	Yes	No	No	Yes	≥30	No	50-99	No	No	#NULL!	No	1	0	Yes	1	OBE, URIC, DYS	3	2	Not Selected
131	68	Male	1.01112	Yes	No	Yes	No	EWNT	33.3465	Obesity	0.0110621	No	144.54	Yes	No	No	No	No	Yes	#NULL!	Yes	No	No	No	No	No	≥30	No	50-99	No	No	#NULL!	No	1	0	Yes	1	OBE, URIC, DYS	3	2	Not Selected
145	86	Male	1.44758	Yes	No	Yes	No	EWNT	31.0158	Obesity	0.369893	No	178.26	Yes	No	No	No	No	Yes	#NULL!	Yes	No	No	No	No	Yes	≥30	No	50-99	No	No	#NULL!	No	1	0	Yes	1	OBE, URIC, DYS	3	2	Not Selected
174	63	Male	1.83793	Yes	No	Yes	No	EWNT	34.6021	Obesity	0.608642	No	149.79	Yes	No	No	No	No	Yes	#NULL!	Yes	No	Yes	No	No	Yes	≥30	No	50-99	No	No	#NULL!	No	1	0	Yes	1	OBE, URIC, DYS	3	2	Not Selected
233	54	Male	3.23479	Yes	No	Yes	No	EWNT	35.9992	Obesity	1.17397	No	158.43	No	No	No	No	Yes	Yes	#NULL!	Yes	No	No	No	No	Yes	≥30	No	50-99	No	No	#NULL!	No	1	0	Yes	1	OBE, URIC, DYS	3	2	Not Selected
571	62	Male	3.21859	Yes	No	Yes	No	EWNT	30.7599	Obesity	1.16894	No	154.71	No	No	No	No	Yes	Yes	#NULL!	Yes	No	No	No	No	Yes	≥30	No	50-99	No	No	#NULL!	No	1	0	Yes	1	OBE, URIC, DYS	3	2	Not Selected
84	74	Female	3.55138	No	Yes	Yes	Yes	HTGW	26.8352	Overweight	1.26734	Yes	118.34	No	Yes	No	Yes	No	No	#NULL!	No	Yes	No	No	No	Yes	250-29.9	No	100-125	Yes	No	#NULL!	No	1	0	Yes	1	OBE, URIC, DYS	3	2	Not Selected
152	78	Female	1.83457	No	Yes	Yes	No	EWNT	27.7616	Overweight	0.606812	Yes	135.14	Yes	No	No	No	No	Yes	#NULL!	No	Yes	Yes	No	No	Yes	250-29.9	No	100-125	Yes	No	#NULL!	No	1	0	Yes	1	OBE, URIC, DYS	3	2	Not Selected
401	73	Female	1.07182	No	Yes	Yes	No	EWNT	28.6726	Overweight	0.0693592	Yes	136.37	Yes	No	No	No	No	Yes	#NULL!	No	Yes	No	No	No	No	250-29.9	No	50-99	No	No	#NULL!	No	1	0	Yes	1	OBE, URIC, DYS	3	2	Not Selected
464	86	Female	1.27173	No	Yes	Yes	No	EWNT	25.4581	Overweight	0.240378	Yes	147.45	Yes	No	No	No	No	Yes	#NULL!	No	Yes	Yes	No	No	Yes	250-29.9	No	100-125	Yes	No	#NULL!	No	1	0	Yes	1	OBE, URIC, DYS	3	2	Not Selected
579	53	Male	3.0384	Yes	No	Yes	Yes	HTGW	26.5285	Overweight	1.11133	Yes	106.41	No	Yes	No	Yes	No	No	#NULL!	Yes	No	No	No	No	Yes	250-29.9	No	50-99	No	No	#NULL!	No	1	0	Yes	1	OBE, URIC, DYS	3	2	Not Selected
184	70	Male	1.84756	Yes	No	Yes	No	EWNT	26.3728	Overweight	0.613865	Yes	142.26	Yes	No	No	No	No	Yes	#NULL!	Yes	No	Yes	No	No	Yes	250-29.9	No	100-125	Yes	No	#NULL!	No	1	0	Yes	1	OBE, URIC, DYS	3	2	Not Selected
404	45	Male	1.37359	Yes	No	Yes	No	EWNT	26.2584	Overweight	0.317429	Yes	139.79	Yes	No	No	No	No	Yes	#NULL!	Yes	No	No	No	No	Yes	250-29.9	No	50-99	No	No	#NULL!	No	1	0	Yes	1	OBE, URIC, DYS	3	2	Not Selected
315	73	Female	1.98814	No	Yes	Yes	No	EWNT	19.7777	Normal	0.687202	No	135.79	No	No	No	No	Yes	Yes	#NULL!	No	Yes	Yes	No	No	Yes	<25	No	50-99	No	No	#NULL!	No	1	0	Yes	1	OBE, URIC, DYS	3	2	Not Selected
528	50	Female	2.22741	No	Yes	Yes	No	EWNT	21.5139	Normal	0.800838	No	148.53	Yes	No	No	No	No	Yes	#NULL!	No	Yes	No	No	No	Yes	<25	No	50-99	No	No	#NULL!	No	1	0	Yes	1	OBE, URIC, DYS	3	2	Not Selected
411	84	Male	2.15696	Yes	No	Yes	No	EWNT	22.3214	Normal	0.7687	No	133.87	No	No	No	No	Yes	Yes	#NULL!	Yes	No	Yes	No	No	Yes	<25	No	100-125	Yes	No	#NULL!	No	1	0	Yes	1	OBE, URIC, DYS	3	2	Not Selected
147	36	Female	1.75362	No	Yes	Yes	Yes	HTGW	35.2708	Obesity	0.561681	No	86.94	No	Yes	No	No	No	No	#NULL!	No	Yes	Yes	No	No	Yes	≥30	No	50-99	No	No	#NULL!	No	1	0	Yes	1	OBE, URIC, DYS	3	2	Not Selected
349	50	Female	3.6789	No	Yes	Yes	Yes	HTGW	35.4191	Obesity	1.30261	No	129.76	No	Yes	No	No	No	No	#NULL!	No	Yes	No	No	No	Yes	≥30	No	100-125	Yes	No	#NULL!	No	1	0	Yes	1	OBE, URIC, DYS	3	2	Not Selected
86	68	Female	2.05325	No	Yes	Yes	No	EWNT	31.9122	Obesity	0.719426	No	84.66	No	No	No	No	Yes	No	#NULL!	No	Yes	No	No	No	Yes	≥30	No	50-99	No	No	#NULL!	No	1	0	Yes	1	OBE, URIC, DYS	3	2	Not Selected
101	58	Female	2.24823	No	Yes	Yes	No	EWNT	31.6263	Obesity	0.810143	No	134.22	No	No	No	No	No	Yes	#NULL!	No	Yes	No	No	No	Yes	≥30	No	50-99	No	No	#NULL!	No	1	0	Yes	1	OBE, URIC, DYS	3	2	Not Selected
161	60	Female	1.92458	No	Yes	Yes	No	EWNT	34.3351	Obesity	0.654707	No	148.99	No	No	No	No	No	Yes	#NULL!	No	Yes	Yes	No	No	Yes	≥30	No	50-99	No	No	#NULL!	No	1	0	Yes	1	OBE, URIC, DYS	3	2	Not Selected
203	76	Female	1.17773	No	Yes	Yes	No	EWNT	44.2608	Obesity	0.163591	No	130.24	No	No	No	No	No	Yes	#NULL!	No	Yes	Yes	No	No	Yes	≥30	No	50-99	No	No	#NULL!	No	1	0	Yes	1	OBE, URIC, DYS	3	2	Not Selected
232	59	Female	1.57109	No	Yes	Yes	No	EWNT	37.1128	Obesity	0.451771	No	143.74	No	No	No	No	No	Yes	#NULL!	No	Yes	No	No	No	Yes	≥30	No	50-99	No	No	#NULL!	No	1	0	Yes	1	OBE, URIC, DYS	3	2	Not Selected
298	76	Female	2.98385	No	Yes	Yes	No	EWNT	38.7924	Obesity	1.09321	No	114.81	No	No	No	No	Yes	No	#NULL!	No	Yes	Yes	No	No	Yes	≥30	No	100-125	Yes	No	#NULL!	No	1	0	Yes	1	OBE, URIC, DYS	3	2	Not Selected
328	59	Female	3.74898	No	Yes	Yes	No	EWNT	52.1861	Obesity	1.32148	No	86.39	No	No	No	No	Yes	No	#NULL!	No	Yes	Yes	No	No	Yes	≥30	No	50-99	No	No	#NULL!	No	1	0	Yes	1	OBE, URIC, DYS	3	2	Not Selected
360	45	Female	3.08659	No	Yes	Yes	No	EWNT	37.47	Obesity	1.12707	No	141.4	No	No	No	No	No	Yes	#NULL!	No	Yes	No	No	No	Yes	≥30	No	100-125	Yes	No	#NULL!	No	1	0	Yes	1	OBE, URIC, DYS	3	2	Not Selected
477	73	Female	3.45042	No	Yes	Yes	No	EWNT	47.6587	Obesity	1.23849	No	95.28	No	No	No	No	Yes	No	#NULL!	No	Yes	No	No	No	Yes	≥30	No	50-99	No	No	#NULL!	No	1	0	Yes	1	OBE, URIC, DYS	3	2	Not Selected
513	73	Female	1.94303	No	Yes	Yes	No	EWNT	34.5703	Obesity	0.664251	No	142.73	No	No	No	No	No	Yes	#NULL!	No	Yes	No	No	No	Yes	≥30	No	100-125	Yes	No	#NULL!	No	1	0	Yes	1	OBE, URIC, DYS	3	2	Not Selected
533	46	Female	2.86208	No	Yes	Yes	No	EWNT	37.6493	Obesity	1.05155	No	152.51	No	No	No	No	No	Yes	#NULL!	No	Yes	No	No	No	Yes	≥30	No	50-99	No	No	#NULL!	No	1	0	Yes	1	OBE, URIC, DYS	3	2	Not Selected
534	48	Female	2.73789	No	Yes	Yes	No	EWNT	49.4504	Obesity	1.00719	No	156.78	No	No	No	No	No	Yes	#NULL!	No	Yes	No	No	No	Yes	≥30	No	50-99	No	No	#NULL!	No	1	0	Yes	1	OBE, URIC, DYS	3	2	Not Selected
541	46	Female	2.09942	No	Yes	Yes	No	EWNT	39.8961	Obesity	0.741663	No	133.21	No	No	No	No	No	Yes	#NULL!	No	Yes	Yes	No	No	Yes	≥30	No	50-99	No	No	#NULL!	No	1	0	Yes	1	OBE, URIC, DYS	3	2	Not Selected
558	64	Female	4.65532	No	Yes	Yes	No	EWNT	32.0461	Obesity	1.53801	No	107.65	No	No	No	No	Yes	No	#NULL!	No	Yes	No	No	No	Yes	≥30	No	50-99	No	No	#NULL!	No	1	0	Yes	1	OBE, URIC, DYS	3	2	Not Selected
572	51	Female	2.1058	No	Yes	Yes	No	EWNT	49.8215	Obesity	0.744694	No	139.28	No	No	No	No	No	Yes	#NULL!	No	Yes	No	No	No	Yes	≥30	No	50-99	No	No	#NULL!	No	1	0	Yes	1	OBE, URIC, DYS	3	2	Not Selected
581	38	Female	3.5814	No	Yes	Yes	No	EWNT	30.9289	Obesity	1.27575	No	145.67	No	No	No	No	No	Yes	#NULL!	No	Yes	No	No	No	Yes	≥30	No	100-125	Yes	No	#NULL!	No	1	0	Yes	1	OBE, URIC, DYS	3	2	Not Selected
41	52	Male	2.1898	Yes	No	Yes	No	EWNT	32.4074	Obesity	0.783812	No	93.9	No	No	No	No	Yes	No	#NULL!	Yes	No	Yes	No	No	Yes	≥30	No	50-99	No	No	#NULL!	No	1	0	Yes	1	OBE, URIC, DYS	3	2	Not Selected
106	58	Male	3.84299	Yes	No	Yes	No	EWNT	39.3283	Obesity	1.34625	No	106.34	No	No	No	No	Yes	No	#NULL!	Yes	No	Yes	No	No	Yes	≥30	No	50-99	No	No	#NULL!	No	1	0	Yes	1	OBE, URIC, DYS	3	2	Not Selected
130	43	Male	2.19069	Yes	No	Yes	No	EWNT	38.1896	Obesity	0.784218	No	142.03	No	No	No	No	No	Yes	#NULL!	Yes	No	Yes	No	No	Yes	≥30	No	100-125	Yes	No	#NULL!	No	1	0	Yes	1	OBE, URIC, DYS	3	2	Not Selected
144	54	Male	1.82996	Yes	No	Yes	No	EWNT	33.1278	Obesity	0.604296	No	143.64	No	No	No	No	No	Yes	#NULL!	Yes	No	No	No	No	Yes	≥30	No	50-99	No	No	#NULL!	No	1	0	Yes	1	OBE, URIC, DYS	3	2	Not Selected
207	68	Male	2.57988	Yes	No	Yes	No	EWNT	31.4627	Obesity	0.947744	No	93.12	No	No	No	No	Yes	No	#NULL!	Yes	No	Yes	No	No	Yes	≥30	No	50-99	No	No	#NULL!	No	1	0	Yes	1	OBE, URIC, DYS	3	2	Not Selected
226	51	Male	1.78785	Yes	No	Yes	No	EWNT	32.1046	Obesity	0.581015	No	142.45	No	No	No	No	No	Yes	#NULL!	Yes	No	Yes	No	No	Yes	≥30	No	50-99	No	No	#NULL!	No	1	0	Yes	1	OBE, URIC, DYS	3	2	Not Selected
285	55	Male	1.55722	Yes	No	Yes	No	EWNT	40.6767	Obesity	0.4429	No	140.97	No	No	No	No	No	Yes	#NULL!	Yes	No	Yes	No	No	Yes	≥30	No	50-99	No	No	#NULL!	No	1	0	Yes	1	OBE, URIC, DYS	3	2	Not Selected
446	45	Male	2.3018	Yes	No	Yes	No	EWNT	30.1205	Obesity	0.83369	No	100.14	No	No	No	No	Yes	No	#NULL!	Yes	No	Yes	No	No	Yes	≥30	No	50-99	No	No	#NULL!	No	1	0	Yes	1	OBE, URIC, DYS	3	2	Not Selected
582	49	Male	2.80548	Yes	No	Yes	No	EWNT	31.4077	Obesity	1.03157	No	152.67	No	No	No	No	No	Yes	#NULL!	Yes	No	No	No	No	Yes	≥30	No	100-125	Yes	No	#NULL!	No	1	0	Yes	1	OBE, URIC, DYS	3	2	Not Selected
135	35	Female	3.20191	No	Yes	Yes	Yes	HTGW	26.9972	Overweight	1.16375	Yes	110.17	No	Yes	No	No	No	No	#NULL!	No	Yes	No	No	No	Yes	250-29.9	No	50-99	No	No	#NULL!	No	1	0	Yes	1	OBE, URIC, DYS	3	2	Not Selected
397	32	Female	4.93637	No	Yes	Yes	No	EWNT	25.9107	Overweight	1.59663	Yes	72.68	No	No	No	No	Yes	No	#NULL!	No	Yes	Yes	No	No	Yes	250-29.9	No	50-99	No	No	#NULL!	No	1	0	Yes	1	OBE, URIC, DYS	3	2	Not Selected
523	39	Female	2.41489	No	Yes	Yes	No	EWNT	25.1559	Overweight	0.881654	Yes	102.49	No	No	No	No	Yes	No	#NULL!	No	Yes	No	No	No	Yes	250-29.9	No	50-99	No	No	#NULL!	No	1	0	Yes	1	OBE, URIC, DYS	3	2	Not Selected
375	44	Male	2.66758	Yes	No	Yes	Yes	HTGW	27.0416	Overweight	0.981172	Yes	103.49	No	Yes	No	No	No	No	#NULL!	Yes	No	Yes	No	No	Yes	250-29.9	No	100-125	Yes	No	#NULL!	No	1	0	Yes	1	OBE, URIC, DYS	3	2	Not Selected
44	46	Male	1.97917	Yes	No	Yes	No	EWNT	28.3874	Overweight	0.682676	Yes	77.65	No	No	Yes	No	No	No	#NULL!	Yes	No	No	No	No	Yes	250-29.9	No	50-99	No	No	#NULL!	No	1	0	Yes	1	OBE, URIC, DYS	3	2	Not Selected
380	75	Male	1.17994	Yes	No	Yes	No	EWNT	27.485	Overweight	0.165464	Yes	146.32	No	No	No	No	No	Yes	#NULL!	Yes	No	No	No	No	Yes	250-29.9	No	100-125	Yes	No	#NULL!	No	1	0	Yes	1	OBE, URIC, DYS	3	2	Not Selected
274	57	Female	2.60373	No	Yes	Yes	No	EWNT	23.9361	Normal	0.956946	No	138.37	No	No	No	No	No	Yes	#NULL!	No	Yes	Yes	No	No	Yes	<25	No	50-99	No	No	#NULL!	No	1	0	Yes	1	OBE, URIC, DYS	3	2	Not Selected
376	82	Female	1.15469	No	Yes	Yes	No	EWNT	22.929	Normal	0.143833	No	130.72	No	No	No	No	No	Yes	#NULL!	No	Yes	No	No	No	Yes	<25	No	100-125	Yes	No	#NULL!	No	1	0	Yes	1	OBE, URIC, DYS	3	2	Not Selected
403	30	Male	1.63419	No	No	No	No	NWNT	23.3341	Normal	0.49115	No	177.62	Yes	No	Yes	No	No	Yes	#NULL!	Yes	No	Yes	No	No	Yes	<25	Yes	50-99	No	No	#NULL!	Yes	0	0	Yes	1	SMO, URIC, DYS	3	2	Not Selected
483	44	Male	3.98039	No	No	No	Yes	NWET	25.1808	Overweight	1.38138	Yes	101.88	No	Yes	No	Yes	No	No	#NULL!	Yes	No	Yes	No	No	Yes	250-29.9	Yes	50-99	No	No	#NULL!	Yes	0	0	Yes	1	SMO, URIC, DYS	3	2	Not Selected
250	71	Male	5.2513	Yes	No	Yes	Yes	HTGW	31.0979	Obesity	1.65847	No	184.69	Yes	Yes	Yes	Yes	Yes	Yes	#NULL!	No	No	No	Yes	No	Yes	≥30	No	≥126	No	Yes	#NULL!	No	1	1	No	1	OBE, IMP, DYS	3	2	Not Selected
426	68	Female	3.76809	No	Yes	Yes	Yes	HTGW	28.3987	Overweight	1.32657	Yes	204.73	Yes	Yes	Yes	Yes	No	Yes	#NULL!	No	No	Yes	Yes	Yes	Yes	250-29.9	No	≥126	No	Yes	#NULL!	No	1	1	No	1	OBE, IMP, DYS	3	2	Not Selected
208	37	Female	3.2241	No	Yes	Yes	Yes	HTGW	35.5678	Obesity	1.17065	No	256.81	Yes	Yes	Yes	Yes	No	Yes	#NULL!	No	No	No	No	Yes	Yes	≥30	No	50-99	No	No	#NULL!	No	1	1	No	1	OBE, IMP, DYS	3	2	Not Selected
453	51	Male	3.37796	Yes	No	Yes	Yes	HTGW	33.705	Obesity	1.21727	No	178.83	Yes	Yes	Yes	Yes	No	Yes	#NULL!	No	No	Yes	No	Yes	Yes	≥30	No	50-99	No	No	#NULL!	No	1	1	No	1	OBE, IMP, DYS	3	2	Not Selected
225	51	Male	3.62814	Yes	No	Yes	Yes	HTGW	27.0138	Overweight	1.28872	Yes	191.42	Yes	Yes	Yes	Yes	No	Yes	#NULL!	No	No	No	No	Yes	Yes	250-29.9	No	50-99	No	No	#NULL!	No	1	1	No	1	OBE, IMP, DYS	3	2	Not Selected
440	53	Female	2.3056	No	Yes	Yes	Yes	HTGW	34.2466	Obesity	0.835341	No	150.08	Yes	Yes	Yes	No	No	Yes	#NULL!	No	No	Yes	Yes	Yes	Yes	≥30	No	≥126	No	Yes	#NULL!	No	1	1	No	1	OBE, IMP, DYS	3	2	Not Selected
53	40	Male	2.9785	Yes	No	Yes	Yes	HTGW	31.0204	Obesity	1.09142	No	170.45	Yes	Yes	No	Yes	No	Yes	#NULL!	No	No	No	Yes	No	Yes	≥30	No	≥126	No	Yes	#NULL!	No	1	1	No	1	OBE, IMP, DYS	3	2	Not Selected
289	50	Female	3.03159	No	Yes	Yes	Yes	HTGW	28.7319	Overweight	1.10909	Yes	166.12	Yes	Yes	No	Yes	No	Yes	#NULL!	No	No	Yes	Yes	No	Yes	250-29.9	No	≥126	No	Yes	#NULL!	No	1	1	No	1	OBE, IMP, DYS	3	2	Not Selected
2	53	Female	6.99367	No	Yes	Yes	Yes	HTGW	33.1213	Obesity	1.94501	No	136.8	No	Yes	No	Yes	Yes	Yes	#NULL!	No	No	Yes	No	Yes	Yes	≥30	No	100-125	Yes	No	#NULL!	No	1	1	No	1	OBE, IMP, DYS	3	2	Not Selected
71	53	Male	9.85641	Yes	No	Yes	Yes	HTGW	32.4886	Obesity	2.28812	No	148.84	No	Yes	No	Yes	Yes	Yes	#NULL!	No	No	Yes	No	Yes	Yes	≥30	No	50-99	No	No	#NULL!	No	1	1	No	1	OBE, IMP, DYS	3	2	Not Selected
546	40	Male	1.86396	No	No	No	No	NWNT	32.6585	Obesity	0.622706	No	188.41	Yes	No	Yes	No	Yes	Yes	#NULL!	No	No	Yes	No	Yes	Yes	≥30	No	100-125	Yes	No	#NULL!	No	1	1	No	1	OBE, IMP, DYS	3	2	Not Selected
525	48	Female	3.88387	No	Yes	Yes	Yes	HTGW	26.8923	Overweight	1.35683	Yes	169.26	Yes	Yes	No	Yes	No	Yes	#NULL!	No	No	No	No	Yes	Yes	250-29.9	No	100-125	Yes	No	#NULL!	No	1	1	No	1	OBE, IMP, DYS	3	2	Not Selected
567	50	Male	6.48298	Yes	No	Yes	Yes	HTGW	27.7551	Overweight	1.86918	Yes	208.49	Yes	Yes	No	Yes	No	Yes	#NULL!	No	No	No	No	Yes	Yes	250-29.9	No	50-99	No	No	#NULL!	No	1	1	No	1	OBE, IMP, DYS	3	2	Not Selected
473	66	Female	8.20121	No	Yes	Yes	Yes	HTGW	37.8906	Obesity	2.10428	No	91.67	No	Yes	No	Yes	Yes	No	#NULL!	No	No	Yes	Yes	Yes	Yes	≥30	No	≥126	No	Yes	#NULL!	No	1	1	No	1	OBE, IMP, DYS	3	2	Not Selected
438	45	Male	7.70688	Yes	No	Yes	Yes	HTGW	36.5741	Obesity	2.04211	No	130.67	No	Yes	No	Yes	No	Yes	#NULL!	No	No	Yes	Yes	Yes	Yes	≥30	No	≥126	No	Yes	#NULL!	No	1	1	No	1	OBE, IMP, DYS	3	2	Not Selected
164	58	Male	2.99048	Yes	No	Yes	Yes	HTGW	28.898	Overweight	1.09543	Yes	132.71	No	Yes	No	Yes	No	Yes	#NULL!	No	No	Yes	Yes	Yes	Yes	250-29.9	No	≥126	No	Yes	#NULL!	No	1	1	No	1	OBE, IMP, DYS	3	2	Not Selected
307	45	Male	1.73098	Yes	No	Yes	No	EWNT	26.6749	Overweight	0.54869	Yes	162.62	Yes	No	Yes	No	No	Yes	#NULL!	No	No	Yes	Yes	Yes	Yes	250-29.9	No	≥126	No	Yes	#NULL!	No	1	1	No	1	OBE, IMP, DYS	3	2	Not Selected
4	45	Female	1.61056	No	Yes	Yes	No	EWNT	36.6969	Obesity	0.476582	No	192.08	Yes	No	Yes	No	No	Yes	#NULL!	No	No	No	Yes	No	Yes	≥30	No	≥126	No	Yes	#NULL!	No	1	1	No	1	OBE, IMP, DYS	3	2	Not Selected
555	43	Female	1.55659	No	Yes	Yes	No	EWNT	30.8642	Obesity	0.442498	No	159.9	Yes	No	Yes	No	No	Yes	#NULL!	No	No	No	Yes	No	Yes	≥30	No	≥126	No	Yes	#NULL!	No	1	1	No	1	OBE, IMP, DYS	3	2	Not Selected
171	76	Male	1.57174	Yes	No	Yes	No	EWNT	25.4779	Overweight	0.452183	Yes	165.99	Yes	No	Yes	No	No	Yes	#NULL!	No	No	Yes	Yes	No	Yes	250-29.9	No	≥126	No	Yes	#NULL!	No	1	1	No	1	OBE, IMP, DYS	3	2	Not Selected
308	35	Female	1.74058	No	Yes	Yes	No	EWNT	22.5896	Normal	0.554221	No	158.29	Yes	No	Yes	No	No	Yes	#NULL!	No	No	No	Yes	No	Yes	<25	No	≥126	No	Yes	#NULL!	No	1	1	No	1	OBE, IMP, DYS	3	2	Not Selected
159	53	Female	1.48975	No	Yes	Yes	No	EWNT	37.5567	Obesity	0.398611	No	188.53	Yes	No	Yes	No	No	Yes	#NULL!	No	No	No	No	Yes	Yes	≥30	No	50-99	No	No	#NULL!	No	1	1	No	1	OBE, IMP, DYS	3	2	Not Selected
221	66	Female	1.45692	No	Yes	Yes	No	EWNT	38.4099	Obesity	0.376323	No	227.18	Yes	No	Yes	No	No	Yes	#NULL!	No	No	No	No	Yes	Yes	≥30	No	100-125	Yes	No	#NULL!	No	1	1	No	1	OBE, IMP, DYS	3	2	Not Selected
249	47	Female	1.60086	No	Yes	Yes	No	EWNT	31.6337	Obesity	0.470539	No	181.58	Yes	No	Yes	No	No	Yes	#NULL!	No	No	No	No	Yes	Yes	≥30	No	100-125	Yes	No	#NULL!	No	1	1	No	1	OBE, IMP, DYS	3	2	Not Selected
417	70	Female	1.86068	No	Yes	Yes	No	EWNT	44.7514	Obesity	0.620944	No	200.23	Yes	No	Yes	No	No	Yes	#NULL!	No	No	No	No	Yes	Yes	≥30	No	100-125	Yes	No	#NULL!	No	1	1	No	1	OBE, IMP, DYS	3	2	Not Selected
370	54	Male	3.83666	Yes	No	Yes	Yes	HTGW	35.8915	Obesity	1.3446	No	145.5	No	Yes	No	Yes	No	Yes	#NULL!	No	No	No	No	Yes	Yes	≥30	No	50-99	No	No	#NULL!	No	1	1	No	1	OBE, IMP, DYS	3	2	Not Selected
573	74	Male	6.55172	Yes	No	Yes	Yes	HTGW	27.0169	Overweight	1.87973	Yes	134.48	No	Yes	No	Yes	No	Yes	#NULL!	No	No	No	No	Yes	Yes	250-29.9	No	50-99	No	No	#NULL!	No	1	1	No	1	OBE, IMP, DYS	3	2	Not Selected
112	70	Male	1.42172	Yes	No	Yes	No	EWNT	28.2477	Overweight	0.351869	Yes	167.63	Yes	No	Yes	No	No	Yes	#NULL!	No	No	No	No	Yes	Yes	250-29.9	No	50-99	No	No	#NULL!	No	1	1	No	1	OBE, IMP, DYS	3	2	Not Selected
511	62	Female	3.12197	No	Yes	Yes	No	EWNT	20.1408	Normal	1.13847	No	229.53	Yes	No	Yes	No	No	Yes	#NULL!	No	No	No	No	Yes	Yes	<25	No	50-99	No	No	#NULL!	No	1	1	No	1	OBE, IMP, DYS	3	2	Not Selected
51	60	Female	1.1506	No	Yes	Yes	No	EWNT	42.3426	Obesity	0.140286	No	147.2	Yes	No	No	No	No	Yes	#NULL!	No	No	Yes	Yes	Yes	Yes	≥30	No	≥126	No	Yes	#NULL!	No	1	1	No	1	OBE, IMP, DYS	3	2	Not Selected
564	66	Female	3.8996	No	Yes	Yes	No	EWNT	25.7959	Overweight	1.36087	Yes	154.17	No	No	No	No	Yes	Yes	#NULL!	No	No	Yes	Yes	Yes	Yes	250-29.9	No	≥126	No	Yes	#NULL!	No	1	1	No	1	OBE, IMP, DYS	3	2	Not Selected
291	74	Male	3.28095	Yes	No	Yes	No	EWNT	25.2174	Overweight	1.18813	Yes	152.08	No	No	No	No	Yes	Yes	#NULL!	No	No	Yes	Yes	Yes	Yes	250-29.9	No	≥126	No	Yes	#NULL!	No	1	1	No	1	OBE, IMP, DYS	3	2	Not Selected
392	61	Male	3.13924	Yes	No	Yes	No	EWNT	24.6181	Normal	1.14398	No	160.55	Yes	No	No	No	No	Yes	#NULL!	No	No	Yes	Yes	Yes	Yes	<25	No	≥126	No	Yes	#NULL!	No	1	1	No	1	OBE, IMP, DYS	3	2	Not Selected
553	53	Female	2.35007	No	Yes	Yes	No	EWNT	32.039	Obesity	0.854447	No	158.18	Yes	No	No	No	No	Yes	#NULL!	No	No	No	Yes	No	Yes	≥30	No	≥126	No	Yes	#NULL!	No	1	1	No	1	OBE, IMP, DYS	3	2	Not Selected
343	67	Female	1.72973	No	Yes	Yes	No	EWNT	28.4799	Overweight	0.547965	Yes	139	No	No	No	No	Yes	Yes	#NULL!	No	No	No	Yes	No	Yes	250-29.9	No	≥126	No	Yes	#NULL!	No	1	1	No	1	OBE, IMP, DYS	3	2	Not Selected
364	69	Female	1.72969	No	Yes	Yes	No	EWNT	25.2092	Overweight	0.547942	Yes	146.28	Yes	No	No	No	No	Yes	#NULL!	No	No	No	Yes	No	Yes	250-29.9	No	≥126	No	Yes	#NULL!	No	1	1	No	1	OBE, IMP, DYS	3	2	Not Selected
269	40	Male	2.59494	Yes	No	Yes	Yes	HTGW	29.4107	Overweight	0.953564	Yes	110.93	No	Yes	No	Yes	No	No	#NULL!	No	No	No	Yes	No	Yes	250-29.9	No	≥126	No	Yes	#NULL!	No	1	1	No	1	OBE, IMP, DYS	3	2	Not Selected
284	54	Male	1.29371	Yes	No	Yes	No	EWNT	29.7367	Overweight	0.257516	Yes	154.18	Yes	No	No	No	No	Yes	#NULL!	No	No	Yes	Yes	No	Yes	250-29.9	No	≥126	No	Yes	#NULL!	No	1	1	No	1	OBE, IMP, DYS	3	2	Not Selected
288	37	Male	2.63097	Yes	No	Yes	Yes	HTGW	23.8291	Normal	0.967351	No	126.9	No	Yes	No	Yes	No	No	#NULL!	No	No	No	Yes	No	Yes	<25	No	≥126	No	Yes	#NULL!	No	1	1	No	1	OBE, IMP, DYS	3	2	Not Selected
484	83	Female	2.83828	No	Yes	Yes	No	EWNT	37.0233	Obesity	1.0432	No	156.55	Yes	No	No	No	No	Yes	#NULL!	No	No	No	No	Yes	Yes	≥30	No	50-99	No	No	#NULL!	No	1	1	No	1	OBE, IMP, DYS	3	2	Not Selected
425	41	Male	2.72966	Yes	No	Yes	Yes	HTGW	34.9552	Obesity	1.00418	No	119.56	No	Yes	No	Yes	No	No	#NULL!	No	No	Yes	No	Yes	Yes	≥30	No	100-125	Yes	No	#NULL!	No	1	1	No	1	OBE, IMP, DYS	3	2	Not Selected
500	41	Male	4.4949	Yes	No	Yes	Yes	HTGW	33.7465	Obesity	1.50294	No	123.32	No	Yes	No	Yes	No	No	#NULL!	No	No	No	No	Yes	Yes	≥30	No	50-99	No	No	#NULL!	No	1	1	No	1	OBE, IMP, DYS	3	2	Not Selected
466	65	Male	1.6722	Yes	No	Yes	No	EWNT	34.22	Obesity	0.514143	No	136.93	Yes	No	No	No	No	Yes	#NULL!	No	No	No	No	Yes	Yes	≥30	No	100-125	Yes	No	#NULL!	No	1	1	No	1	OBE, IMP, DYS	3	2	Not Selected
491	63	Female	3.18602	No	Yes	Yes	No	EWNT	27.2443	Overweight	1.15877	Yes	158.2	No	No	No	No	Yes	Yes	#NULL!	No	No	No	No	Yes	Yes	250-29.9	No	100-125	Yes	No	#NULL!	No	1	1	No	1	OBE, IMP, DYS	3	2	Not Selected
73	41	Female	1.498	No	Yes	Yes	No	EWNT	49.0779	Obesity	0.404129	No	130.16	No	No	No	No	No	Yes	#NULL!	No	No	No	Yes	Yes	Yes	≥30	No	≥126	No	Yes	#NULL!	No	1	1	No	1	OBE, IMP, DYS	3	2	Not Selected
25	68	Male	2.82325	Yes	No	Yes	No	EWNT	35.0505	Obesity	1.03789	No	134.45	No	No	No	No	No	Yes	#NULL!	No	No	Yes	Yes	Yes	Yes	≥30	No	≥126	No	Yes	#NULL!	No	1	1	No	1	OBE, IMP, DYS	3	2	Not Selected
322	65	Male	1.67204	Yes	No	Yes	No	EWNT	25.9924	Overweight	0.514044	Yes	152.22	No	No	No	No	No	Yes	#NULL!	No	No	Yes	Yes	Yes	Yes	250-29.9	No	≥126	No	Yes	#NULL!	No	1	1	No	1	OBE, IMP, DYS	3	2	Not Selected
95	44	Male	3.88018	Yes	No	Yes	No	EWNT	28.9017	Overweight	1.35588	Yes	93.06	No	No	No	No	Yes	No	#NULL!	No	No	No	Yes	No	Yes	250-29.9	No	≥126	No	Yes	#NULL!	No	1	1	No	1	OBE, IMP, DYS	3	2	Not Selected
461	47	Male	2.71301	Yes	No	Yes	No	EWNT	29.0688	Overweight	0.99806	Yes	70.14	No	No	No	No	Yes	No	#NULL!	No	No	Yes	Yes	No	Yes	250-29.9	No	≥126	No	Yes	#NULL!	No	1	1	No	1	OBE, IMP, DYS	3	2	Not Selected
260	68	Female	2.73057	No	Yes	Yes	No	EWNT	32.039	Obesity	1.00451	No	98.81	No	No	No	No	Yes	No	#NULL!	No	No	Yes	No	Yes	Yes	≥30	No	50-99	No	No	#NULL!	No	1	1	No	1	OBE, IMP, DYS	3	2	Not Selected
293	48	Female	1.43009	No	Yes	Yes	No	EWNT	32.6672	Obesity	0.357736	No	149.94	No	No	No	No	No	Yes	#NULL!	No	No	Yes	No	Yes	Yes	≥30	No	100-125	Yes	No	#NULL!	No	1	1	No	1	OBE, IMP, DYS	3	2	Not Selected
35	52	Male	2.42732	Yes	No	Yes	No	EWNT	30.5523	Obesity	0.886786	No	147.65	No	No	No	No	No	Yes	#NULL!	No	No	No	No	Yes	Yes	≥30	No	100-125	Yes	No	#NULL!	No	1	1	No	1	OBE, IMP, DYS	3	2	Not Selected
180	67	Male	2.06194	Yes	No	Yes	No	EWNT	35.5067	Obesity	0.723646	No	138.29	No	No	No	No	No	Yes	#NULL!	No	No	Yes	No	Yes	Yes	≥30	No	100-125	Yes	No	#NULL!	No	1	1	No	1	OBE, IMP, DYS	3	2	Not Selected
273	69	Male	2.05256	Yes	No	Yes	No	EWNT	31.1419	Obesity	0.71909	No	107.5	No	No	No	No	Yes	No	#NULL!	No	No	Yes	No	Yes	Yes	≥30	No	100-125	Yes	No	#NULL!	No	1	1	No	1	OBE, IMP, DYS	3	2	Not Selected
556	41	Male	3.43906	Yes	No	Yes	Yes	HTGW	26.5346	Overweight	1.2352	Yes	83.88	No	Yes	No	No	No	No	#NULL!	No	No	No	No	Yes	Yes	250-29.9	No	50-99	No	No	#NULL!	No	1	1	No	1	OBE, IMP, DYS	3	2	Not Selected
478	49	Female	3.18832	No	Yes	Yes	No	EWNT	32.7694	Obesity	1.15949	No	106.49	No	No	No	No	No	No	#NULL!	No	No	No	Yes	Yes	Yes	≥30	No	≥126	No	Yes	#NULL!	No	1	1	No	1	OBE, IMP, DYS	3	2	Not Selected
576	30	Male	6.65674	No	No	No	Yes	NWET	28.8693	Overweight	1.89563	Yes	88.5	No	Yes	No	Yes	Yes	No	#NULL!	No	No	No	Yes	Yes	Yes	250-29.9	Yes	≥126	No	Yes	#NULL!	Yes	0	1	No	1	SMO, IMP, DYS	3	2	Not Selected
352	64	Male	4.34293	Yes	No	Yes	Yes	HTGW	41.5333	Obesity	1.46855	No	170.63	Yes	Yes	No	Yes	No	Yes	#NULL!	No	No	No	No	No	Yes	≥30	Yes	50-99	No	No	#NULL!	Yes	1	0	No	1	SMO, OBE, DYS	3	2	Not Selected
282	42	Male	2.86582	Yes	No	Yes	No	EWNT	26.8787	Overweight	1.05285	Yes	171.64	Yes	No	Yes	No	No	Yes	#NULL!	No	No	Yes	No	No	Yes	250-29.9	Yes	50-99	No	No	#NULL!	Yes	1	0	No	1	SMO, OBE, DYS	3	2	Not Selected
329	65	Male	2.79533	Yes	No	Yes	No	EWNT	26.0417	Overweight	1.02795	Yes	179.19	Yes	No	Yes	No	No	Yes	#NULL!	No	No	No	No	No	Yes	250-29.9	Yes	50-99	No	No	#NULL!	Yes	1	0	No	1	SMO, OBE, DYS	3	2	Not Selected
342	45	Male	3.38405	Yes	No	Yes	No	EWNT	38.3708	Obesity	1.21907	No	143.45	No	No	No	No	Yes	Yes	#NULL!	No	No	No	No	No	Yes	≥30	Yes	50-99	No	No	#NULL!	Yes	1	0	No	1	SMO, OBE, DYS	3	2	Not Selected
552	53	Male	3.07692	Yes	No	Yes	No	EWNT	30.7942	Obesity	1.12393	No	132.3	No	No	No	No	No	Yes	#NULL!	No	No	No	No	No	Yes	≥30	Yes	50-99	No	No	#NULL!	Yes	1	0	No	1	SMO, OBE, DYS	3	2	Not Selected
432	44	Male	2.37242	Yes	No	Yes	No	EWNT	29.0723	Overweight	0.863909	Yes	66.51	No	No	No	No	Yes	No	#NULL!	No	No	Yes	No	No	Yes	250-29.9	Yes	50-99	No	No	#NULL!	Yes	1	0	No	1	SMO, OBE, DYS	3	2	Not Selected
10	30	Female	2.85183	No	Yes	Yes	No	EWNT	33.7495	Obesity	1.04796	No	123.4	No	No	No	No	No	No	#NULL!	No	Yes	Yes	Yes	Yes	Yes	≥30	No	≥126	No	Yes	#NULL!	No	1	1	Yes	0	OBE, IMP, URIC	3	2	Not Selected
54	63	Female	1.22665	No	Yes	Yes	No	EWNT	33.3465	Obesity	0.204284	No	122.1	No	No	No	No	No	No	#NULL!	No	Yes	No	Yes	Yes	Yes	≥30	No	≥126	No	Yes	#NULL!	No	1	1	Yes	0	OBE, IMP, URIC	3	2	Not Selected
47	48	Male	1.73162	Yes	No	Yes	No	EWNT	33.9506	Obesity	0.549056	No	110.5	No	No	No	No	No	No	#NULL!	Yes	No	Yes	Yes	Yes	Yes	≥30	No	≥126	No	Yes	#NULL!	No	1	1	Yes	0	OBE, IMP, URIC	3	2	Not Selected
191	43	Female	1.71146	No	Yes	Yes	No	EWNT	29.0659	Overweight	0.537348	Yes	116.87	No	No	No	No	No	No	#NULL!	No	Yes	No	Yes	Yes	Yes	250-29.9	No	≥126	No	Yes	#NULL!	No	1	1	Yes	0	OBE, IMP, URIC	3	2	Not Selected
419	60	Male	1.31534	Yes	No	Yes	No	EWNT	29.4023	Overweight	0.274092	Yes	121.62	No	No	No	No	No	No	#NULL!	Yes	No	Yes	Yes	Yes	Yes	250-29.9	No	≥126	No	Yes	#NULL!	No	1	1	Yes	0	OBE, IMP, URIC	3	2	Not Selected
27	63	Female	1.79709	No	Yes	Yes	No	EWNT	32.4501	Obesity	0.586168	No	125.8	No	No	No	No	No	No	#NULL!	No	Yes	No	Yes	No	Yes	≥30	No	≥126	No	Yes	#NULL!	No	1	1	Yes	0	OBE, IMP, URIC	3	2	Not Selected
60	50	Female	1.64333	No	Yes	Yes	No	EWNT	51.4421	Obesity	0.496725	No	112.12	No	No	No	No	No	No	#NULL!	No	Yes	No	Yes	No	Yes	≥30	No	≥126	No	Yes	#NULL!	No	1	1	Yes	0	OBE, IMP, URIC	3	2	Not Selected
254	68	Female	1.80045	No	Yes	Yes	No	EWNT	37.3333	Obesity	0.588037	No	115.62	No	No	No	No	No	No	#NULL!	No	Yes	No	Yes	No	Yes	≥30	No	≥126	No	Yes	#NULL!	No	1	1	Yes	0	OBE, IMP, URIC	3	2	Not Selected
230	77	Male	0.884615	Yes	No	Yes	No	EWNT	34.6471	Obesity	-0.122602	No	99.1	No	No	No	No	No	No	#NULL!	Yes	No	No	Yes	No	No	≥30	No	≥126	No	Yes	#NULL!	No	1	1	Yes	0	OBE, IMP, URIC	3	2	Not Selected
433	77	Male	2.0395	Yes	No	Yes	No	EWNT	38.1354	Obesity	0.712705	No	123.38	No	No	No	No	No	No	#NULL!	Yes	No	Yes	Yes	No	Yes	≥30	No	≥126	No	Yes	#NULL!	No	1	1	Yes	0	OBE, IMP, URIC	3	2	Not Selected
578	70	Male	1.86358	Yes	No	Yes	No	EWNT	53.1257	Obesity	0.622501	No	102.46	No	No	No	No	No	No	#NULL!	Yes	No	Yes	Yes	No	Yes	≥30	No	≥126	No	Yes	#NULL!	No	1	1	Yes	0	OBE, IMP, URIC	3	2	Not Selected
423	80	Male	0.768238	Yes	No	Yes	No	EWNT	28.0863	Overweight	-0.263656	Yes	92.25	No	No	No	No	No	No	#NULL!	Yes	No	Yes	Yes	No	No	250-29.9	No	≥126	No	Yes	#NULL!	No	1	1	Yes	0	OBE, IMP, URIC	3	2	Not Selected
62	63	Female	1.54288	No	Yes	Yes	No	EWNT	34.5168	Obesity	0.433651	No	97.43	No	No	No	No	No	No	#NULL!	No	Yes	Yes	No	Yes	Yes	≥30	No	50-99	No	No	#NULL!	No	1	1	Yes	0	OBE, IMP, URIC	3	2	Not Selected
304	50	Female	2.72655	No	Yes	Yes	No	EWNT	47.4519	Obesity	1.00304	No	123.08	No	No	No	No	No	No	#NULL!	No	Yes	No	No	Yes	Yes	≥30	No	100-125	Yes	No	#NULL!	No	1	1	Yes	0	OBE, IMP, URIC	3	2	Not Selected
439	81	Female	1.55005	No	Yes	Yes	No	EWNT	35.1914	Obesity	0.43829	No	127.8	No	No	No	No	No	No	#NULL!	No	Yes	No	No	Yes	Yes	≥30	No	50-99	No	No	#NULL!	No	1	1	Yes	0	OBE, IMP, URIC	3	2	Not Selected
479	71	Female	2.33276	No	Yes	Yes	No	EWNT	32.6608	Obesity	0.847051	No	119.25	No	No	No	No	No	No	#NULL!	No	Yes	No	No	Yes	Yes	≥30	No	50-99	No	No	#NULL!	No	1	1	Yes	0	OBE, IMP, URIC	3	2	Not Selected
270	63	Male	1.88411	Yes	No	Yes	No	EWNT	32.3176	Obesity	0.633453	No	123.8	No	No	No	No	No	No	#NULL!	Yes	No	Yes	No	Yes	Yes	≥30	No	100-125	Yes	No	#NULL!	No	1	1	Yes	0	OBE, IMP, URIC	3	2	Not Selected
559	45	Male	3.11576	Yes	No	Yes	No	EWNT	41.5062	Obesity	1.13647	No	121.69	No	No	No	No	No	No	#NULL!	Yes	No	No	No	Yes	Yes	≥30	No	50-99	No	No	#NULL!	No	1	1	Yes	0	OBE, IMP, URIC	3	2	Not Selected
238	65	Female	1.7359	No	Yes	Yes	No	EWNT	26.9111	Overweight	0.551527	Yes	107.18	No	No	No	No	No	No	#NULL!	No	Yes	Yes	No	Yes	Yes	250-29.9	No	50-99	No	No	#NULL!	No	1	1	Yes	0	OBE, IMP, URIC	3	2	Not Selected
141	52	Male	3.38796	Yes	No	Yes	No	EWNT	27.9155	Overweight	1.22023	Yes	120.8	No	No	No	No	No	No	#NULL!	Yes	No	Yes	No	Yes	Yes	250-29.9	No	50-99	No	No	#NULL!	No	1	1	Yes	0	OBE, IMP, URIC	3	2	Not Selected
151	42	Male	1.74059	Yes	No	Yes	No	EWNT	25.6801	Overweight	0.554227	Yes	102.55	No	No	No	No	No	No	#NULL!	Yes	No	Yes	No	Yes	Yes	250-29.9	No	50-99	No	No	#NULL!	No	1	1	Yes	0	OBE, IMP, URIC	3	2	Not Selected
160	41	Female	4.9945	No	Yes	Yes	Yes	HTGW	47.6174	Obesity	1.60834	No	213.83	Yes	Yes	Yes	Yes	No	Yes	#NULL!	No	Yes	Yes	Yes	Yes	Yes	≥30	No	≥126	No	Yes	#NULL!	No	1	1	Yes	1	OBE, IMP, URIC, DYS	4	2	Selected
181	45	Female	2.60443	No	Yes	Yes	Yes	HTGW	36.0357	Obesity	0.957212	No	183.89	Yes	Yes	Yes	Yes	No	Yes	#NULL!	No	Yes	Yes	Yes	Yes	Yes	≥30	No	≥126	No	Yes	#NULL!	No	1	1	Yes	1	OBE, IMP, URIC, DYS	4	2	Selected
212	63	Female	5.28704	No	Yes	Yes	Yes	HTGW	41.4722	Obesity	1.66526	No	170.8	Yes	Yes	No	Yes	Yes	Yes	#NULL!	No	Yes	Yes	Yes	Yes	Yes	≥30	No	≥126	No	Yes	#NULL!	No	1	1	Yes	1	OBE, IMP, URIC, DYS	4	2	Selected
267	51	Male	3.72392	Yes	No	Yes	Yes	HTGW	33.8972	Obesity	1.31478	No	240	Yes	Yes	Yes	Yes	No	Yes	#NULL!	Yes	No	Yes	Yes	Yes	Yes	≥30	No	≥126	No	Yes	#NULL!	No	1	1	Yes	1	OBE, IMP, URIC, DYS	4	2	Selected
146	52	Female	5.24952	No	Yes	Yes	Yes	HTGW	29.4922	Overweight	1.65814	Yes	210.67	Yes	Yes	Yes	Yes	No	Yes	#NULL!	No	Yes	Yes	Yes	Yes	Yes	250-29.9	No	≥126	No	Yes	#NULL!	No	1	1	Yes	1	OBE, IMP, URIC, DYS	4	2	Selected
176	79	Female	4.90159	No	Yes	Yes	Yes	HTGW	29.0318	Overweight	1.58956	Yes	262.23	Yes	Yes	Yes	Yes	No	Yes	#NULL!	No	Yes	Yes	Yes	Yes	Yes	250-29.9	No	≥126	No	Yes	#NULL!	No	1	1	Yes	1	OBE, IMP, URIC, DYS	4	2	Selected
271	77	Male	4.8555	Yes	No	Yes	Yes	HTGW	28.9811	Overweight	1.58011	Yes	169.71	Yes	Yes	No	Yes	Yes	Yes	#NULL!	Yes	No	No	Yes	Yes	Yes	250-29.9	No	≥126	No	Yes	#NULL!	No	1	1	Yes	1	OBE, IMP, URIC, DYS	4	2	Selected
12	54	Female	3.19866	No	Yes	Yes	Yes	HTGW	30.8444	Obesity	1.16273	No	180.67	Yes	Yes	Yes	Yes	No	Yes	#NULL!	No	Yes	No	Yes	No	Yes	≥30	No	≥126	No	Yes	#NULL!	No	1	1	Yes	1	OBE, IMP, URIC, DYS	4	2	Selected
138	44	Female	1.93514	No	Yes	Yes	Yes	HTGW	31.6032	Obesity	0.660177	No	223.95	Yes	Yes	Yes	Yes	No	Yes	#NULL!	No	Yes	No	Yes	No	Yes	≥30	No	≥126	No	Yes	#NULL!	No	1	1	Yes	1	OBE, IMP, URIC, DYS	4	2	Selected
377	63	Female	2.90393	No	Yes	Yes	Yes	HTGW	32.831	Obesity	1.06606	No	197.05	Yes	Yes	Yes	Yes	No	Yes	#NULL!	No	Yes	No	Yes	No	Yes	≥30	No	≥126	No	Yes	#NULL!	No	1	1	Yes	1	OBE, IMP, URIC, DYS	4	2	Selected
518	72	Male	2.70145	Yes	No	Yes	Yes	HTGW	30.4867	Obesity	0.993788	No	204.45	Yes	Yes	Yes	Yes	No	Yes	#NULL!	Yes	No	Yes	Yes	No	Yes	≥30	No	≥126	No	Yes	#NULL!	No	1	1	Yes	1	OBE, IMP, URIC, DYS	4	2	Selected
19	38	Male	2.35341	Yes	No	Yes	Yes	HTGW	42.4879	Obesity	0.855866	No	259.54	Yes	Yes	Yes	Yes	No	Yes	#NULL!	Yes	No	No	No	Yes	Yes	≥30	No	50-99	No	No	#NULL!	No	1	1	Yes	1	OBE, IMP, URIC, DYS	4	2	Selected
76	39	Male	4.26272	Yes	No	Yes	Yes	HTGW	31.4039	Obesity	1.44991	No	199.3	Yes	Yes	Yes	Yes	No	Yes	#NULL!	Yes	No	Yes	No	Yes	Yes	≥30	No	100-125	Yes	No	#NULL!	No	1	1	Yes	1	OBE, IMP, URIC, DYS	4	2	Selected
179	66	Female	2.41326	No	Yes	Yes	Yes	HTGW	26.4706	Overweight	0.88098	Yes	235.71	Yes	Yes	Yes	Yes	No	Yes	#NULL!	No	Yes	Yes	No	Yes	Yes	250-29.9	No	100-125	Yes	No	#NULL!	No	1	1	Yes	1	OBE, IMP, URIC, DYS	4	2	Selected
237	47	Female	2.77354	No	Yes	Yes	Yes	HTGW	26.3465	Overweight	1.02012	Yes	186.67	Yes	Yes	Yes	Yes	No	Yes	#NULL!	No	Yes	No	No	Yes	Yes	250-29.9	No	50-99	No	No	#NULL!	No	1	1	Yes	1	OBE, IMP, URIC, DYS	4	2	Selected
183	69	Male	4.09107	Yes	No	Yes	Yes	HTGW	26.3329	Overweight	1.40881	Yes	218.76	Yes	Yes	Yes	Yes	No	Yes	#NULL!	Yes	No	No	No	Yes	Yes	250-29.9	No	50-99	No	No	#NULL!	No	1	1	Yes	1	OBE, IMP, URIC, DYS	4	2	Selected
529	63	Male	7.66302	Yes	No	Yes	Yes	HTGW	28.0102	Overweight	2.03641	Yes	167.32	Yes	Yes	No	Yes	Yes	Yes	#NULL!	Yes	No	No	No	Yes	Yes	250-29.9	No	50-99	No	No	#NULL!	No	1	1	Yes	1	OBE, IMP, URIC, DYS	4	2	Selected
206	60	Female	3.53283	No	Yes	Yes	Yes	HTGW	53.2767	Obesity	1.2621	No	201.94	Yes	Yes	Yes	No	No	Yes	#NULL!	No	Yes	Yes	Yes	Yes	Yes	≥30	No	≥126	No	Yes	#NULL!	No	1	1	Yes	1	OBE, IMP, URIC, DYS	4	2	Selected
229	56	Male	4.88789	Yes	No	Yes	Yes	HTGW	38.5675	Obesity	1.58676	No	154.34	Yes	Yes	No	Yes	No	Yes	#NULL!	Yes	No	No	Yes	Yes	Yes	≥30	No	≥126	No	Yes	#NULL!	No	1	1	Yes	1	OBE, IMP, URIC, DYS	4	2	Selected
316	82	Male	6.02833	Yes	No	Yes	Yes	HTGW	31.0455	Obesity	1.79647	No	173.78	Yes	Yes	No	Yes	No	Yes	#NULL!	Yes	No	Yes	Yes	Yes	Yes	≥30	No	≥126	No	Yes	#NULL!	No	1	1	Yes	1	OBE, IMP, URIC, DYS	4	2	Selected
114	75	Female	2.84806	No	Yes	Yes	Yes	HTGW	26.6436	Overweight	1.04664	Yes	133.1	Yes	Yes	No	Yes	No	Yes	#NULL!	No	Yes	Yes	Yes	Yes	Yes	250-29.9	No	≥126	No	Yes	#NULL!	No	1	1	Yes	1	OBE, IMP, URIC, DYS	4	2	Selected
402	84	Female	2.53305	No	Yes	Yes	Yes	HTGW	22.4996	Normal	0.929422	No	143.58	Yes	Yes	No	Yes	No	Yes	#NULL!	No	Yes	Yes	Yes	Yes	Yes	<25	No	≥126	No	Yes	#NULL!	No	1	1	Yes	1	OBE, IMP, URIC, DYS	4	2	Selected
503	47	Male	4.16814	Yes	No	Yes	Yes	HTGW	32.1463	Obesity	1.42747	No	135.44	Yes	Yes	No	Yes	No	Yes	#NULL!	Yes	No	No	Yes	No	Yes	≥30	No	≥126	No	Yes	#NULL!	No	1	1	Yes	1	OBE, IMP, URIC, DYS	4	2	Selected
93	69	Female	4.35554	No	Yes	Yes	Yes	HTGW	25.1177	Overweight	1.47145	Yes	148.79	Yes	Yes	No	Yes	No	Yes	#NULL!	No	Yes	Yes	Yes	No	Yes	250-29.9	No	≥126	No	Yes	#NULL!	No	1	1	Yes	1	OBE, IMP, URIC, DYS	4	2	Selected
326	72	Male	4.80877	Yes	No	Yes	Yes	HTGW	26.079	Overweight	1.57044	Yes	176.3	Yes	Yes	No	Yes	No	Yes	#NULL!	Yes	No	Yes	Yes	No	Yes	250-29.9	No	≥126	No	Yes	#NULL!	No	1	1	Yes	1	OBE, IMP, URIC, DYS	4	2	Selected
560	68	Male	5.77506	Yes	No	Yes	Yes	HTGW	23.9869	Normal	1.75355	No	162.86	No	Yes	No	Yes	Yes	Yes	#NULL!	Yes	No	Yes	Yes	No	Yes	<25	No	≥126	No	Yes	#NULL!	No	1	1	Yes	1	OBE, IMP, URIC, DYS	4	2	Selected
155	62	Female	3.04897	No	Yes	Yes	Yes	HTGW	31.2452	Obesity	1.11481	No	144.73	Yes	Yes	No	Yes	No	Yes	#NULL!	No	Yes	No	No	Yes	Yes	≥30	No	50-99	No	No	#NULL!	No	1	1	Yes	1	OBE, IMP, URIC, DYS	4	2	Selected
105	60	Male	6.32468	Yes	No	Yes	Yes	HTGW	27.5873	Overweight	1.84446	Yes	172.36	Yes	Yes	No	Yes	No	Yes	#NULL!	Yes	No	No	No	Yes	Yes	250-29.9	No	100-125	Yes	No	#NULL!	No	1	1	Yes	1	OBE, IMP, URIC, DYS	4	2	Selected
201	50	Male	4.84444	Yes	No	Yes	Yes	HTGW	29.0688	Overweight	1.57783	Yes	174	Yes	Yes	No	Yes	No	Yes	#NULL!	Yes	No	Yes	No	Yes	Yes	250-29.9	No	50-99	No	No	#NULL!	No	1	1	Yes	1	OBE, IMP, URIC, DYS	4	2	Selected
309	60	Female	2.95076	No	Yes	Yes	Yes	HTGW	34.626	Obesity	1.08206	No	131.8	No	Yes	No	Yes	No	Yes	#NULL!	No	Yes	Yes	Yes	Yes	Yes	≥30	No	≥126	No	Yes	#NULL!	No	1	1	Yes	1	OBE, IMP, URIC, DYS	4	2	Selected
69	59	Female	0.818396	No	Yes	Yes	No	EWNT	39.5197	Obesity	-0.200409	No	189.2	Yes	No	Yes	No	No	Yes	#NULL!	No	Yes	No	Yes	Yes	No	≥30	No	≥126	No	Yes	#NULL!	No	1	1	Yes	1	OBE, IMP, URIC, DYS	4	2	Selected
75	62	Female	3.01357	No	Yes	Yes	No	EWNT	30.8137	Obesity	1.10312	No	244.5	Yes	No	Yes	No	No	Yes	#NULL!	No	Yes	Yes	Yes	Yes	Yes	≥30	No	≥126	No	Yes	#NULL!	No	1	1	Yes	1	OBE, IMP, URIC, DYS	4	2	Selected
124	51	Female	2.27936	No	Yes	Yes	No	EWNT	31.5537	Obesity	0.823896	No	166.53	Yes	No	Yes	No	No	Yes	#NULL!	No	Yes	No	Yes	Yes	Yes	≥30	No	≥126	No	Yes	#NULL!	No	1	1	Yes	1	OBE, IMP, URIC, DYS	4	2	Selected
142	54	Female	1.48262	No	Yes	Yes	No	EWNT	33.1777	Obesity	0.393808	No	175.77	Yes	No	Yes	No	No	Yes	#NULL!	No	Yes	Yes	Yes	Yes	Yes	≥30	No	≥126	No	Yes	#NULL!	No	1	1	Yes	1	OBE, IMP, URIC, DYS	4	2	Selected
168	68	Female	1.74392	No	Yes	Yes	No	EWNT	30.2243	Obesity	0.556135	No	167.44	Yes	No	Yes	No	No	Yes	#NULL!	No	Yes	No	Yes	Yes	Yes	≥30	No	≥126	No	Yes	#NULL!	No	1	1	Yes	1	OBE, IMP, URIC, DYS	4	2	Selected
327	70	Female	1.59648	No	Yes	Yes	No	EWNT	38.0886	Obesity	0.467803	No	212.99	Yes	No	Yes	No	No	Yes	#NULL!	No	Yes	No	Yes	Yes	Yes	≥30	No	≥126	No	Yes	#NULL!	No	1	1	Yes	1	OBE, IMP, URIC, DYS	4	2	Selected
372	72	Female	1.8043	No	Yes	Yes	No	EWNT	38.7924	Obesity	0.590174	No	221.07	Yes	No	Yes	No	No	Yes	#NULL!	No	Yes	No	Yes	Yes	Yes	≥30	No	≥126	No	Yes	#NULL!	No	1	1	Yes	1	OBE, IMP, URIC, DYS	4	2	Selected
421	68	Female	2.75039	No	Yes	Yes	No	EWNT	34.815	Obesity	1.01174	No	174.59	Yes	No	Yes	No	No	Yes	#NULL!	No	Yes	Yes	Yes	Yes	Yes	≥30	No	≥126	No	Yes	#NULL!	No	1	1	Yes	1	OBE, IMP, URIC, DYS	4	2	Selected
235	42	Male	2.86648	Yes	No	Yes	No	EWNT	30.3405	Obesity	1.05308	No	171.61	Yes	No	Yes	No	No	Yes	#NULL!	Yes	No	Yes	Yes	Yes	Yes	≥30	No	≥126	No	Yes	#NULL!	No	1	1	Yes	1	OBE, IMP, URIC, DYS	4	2	Selected
113	59	Female	1.67881	No	Yes	Yes	No	EWNT	29.1044	Overweight	0.518082	Yes	174.97	Yes	No	Yes	No	No	Yes	#NULL!	No	Yes	No	Yes	Yes	Yes	250-29.9	No	≥126	No	Yes	#NULL!	No	1	1	Yes	1	OBE, IMP, URIC, DYS	4	2	Selected
150	62	Male	1.27202	Yes	No	Yes	No	EWNT	29.413	Overweight	0.240603	Yes	192.8	Yes	No	Yes	No	No	Yes	#NULL!	Yes	No	No	Yes	Yes	Yes	250-29.9	No	≥126	No	Yes	#NULL!	No	1	1	Yes	1	OBE, IMP, URIC, DYS	4	2	Selected
91	57	Female	4.25526	No	Yes	Yes	Yes	HTGW	32.4793	Obesity	1.44815	No	156.24	No	Yes	No	Yes	No	Yes	#NULL!	No	Yes	No	Yes	No	Yes	≥30	No	≥126	No	Yes	#NULL!	No	1	1	Yes	1	OBE, IMP, URIC, DYS	4	2	Selected
96	65	Female	1.77568	No	Yes	Yes	No	EWNT	30.5701	Obesity	0.574181	No	219.29	Yes	No	Yes	No	No	Yes	#NULL!	No	Yes	Yes	Yes	No	Yes	≥30	No	≥126	No	Yes	#NULL!	No	1	1	Yes	1	OBE, IMP, URIC, DYS	4	2	Selected
371	57	Female	1.22976	No	Yes	Yes	No	EWNT	31.2488	Obesity	0.206815	No	214.01	Yes	No	Yes	No	No	Yes	#NULL!	No	Yes	No	Yes	No	Yes	≥30	No	≥126	No	Yes	#NULL!	No	1	1	Yes	1	OBE, IMP, URIC, DYS	4	2	Selected
577	41	Male	4.57837	Yes	No	Yes	Yes	HTGW	31.4398	Obesity	1.52134	No	117.77	No	Yes	No	Yes	Yes	No	#NULL!	Yes	No	No	Yes	No	Yes	≥30	No	≥126	No	Yes	#NULL!	No	1	1	Yes	1	OBE, IMP, URIC, DYS	4	2	Selected
222	70	Male	2.11709	Yes	No	Yes	No	EWNT	36.4366	Obesity	0.750042	No	184.95	Yes	No	Yes	No	No	Yes	#NULL!	Yes	No	No	Yes	No	Yes	≥30	No	≥126	No	Yes	#NULL!	No	1	1	Yes	1	OBE, IMP, URIC, DYS	4	2	Selected
476	55	Female	4.71374	No	Yes	Yes	Yes	HTGW	31.7418	Obesity	1.55048	No	86.15	No	Yes	No	Yes	Yes	No	#NULL!	No	Yes	No	No	Yes	Yes	≥30	No	50-99	No	No	#NULL!	No	1	1	Yes	1	OBE, IMP, URIC, DYS	4	2	Selected
97	52	Female	1.63189	No	Yes	Yes	No	EWNT	37.1094	Obesity	0.489738	No	236.87	Yes	No	Yes	No	No	Yes	#NULL!	No	Yes	No	No	Yes	Yes	≥30	No	50-99	No	No	#NULL!	No	1	1	Yes	1	OBE, IMP, URIC, DYS	4	2	Selected
103	64	Female	2.83667	No	Yes	Yes	No	EWNT	34.2493	Obesity	1.04263	No	201.91	Yes	No	Yes	No	No	Yes	#NULL!	No	Yes	No	No	Yes	Yes	≥30	No	50-99	No	No	#NULL!	No	1	1	Yes	1	OBE, IMP, URIC, DYS	4	2	Selected
268	57	Female	2.15367	No	Yes	Yes	No	EWNT	55.1305	Obesity	0.767173	No	171.05	Yes	No	Yes	No	No	Yes	#NULL!	No	Yes	Yes	No	Yes	Yes	≥30	No	100-125	Yes	No	#NULL!	No	1	1	Yes	1	OBE, IMP, URIC, DYS	4	2	Selected
333	42	Female	3.29797	No	Yes	Yes	No	EWNT	48.7889	Obesity	1.19331	No	182.07	Yes	No	Yes	No	No	Yes	#NULL!	No	Yes	Yes	No	Yes	Yes	≥30	No	50-99	No	No	#NULL!	No	1	1	Yes	1	OBE, IMP, URIC, DYS	4	2	Selected
444	72	Female	2.54798	No	Yes	Yes	No	EWNT	42.8617	Obesity	0.9353	No	183.37	Yes	No	Yes	No	No	Yes	#NULL!	No	Yes	Yes	No	Yes	Yes	≥30	No	100-125	Yes	No	#NULL!	No	1	1	Yes	1	OBE, IMP, URIC, DYS	4	2	Selected
367	57	Male	5.4047	Yes	No	Yes	Yes	HTGW	30.0568	Obesity	1.68727	No	142.04	No	Yes	No	Yes	No	Yes	#NULL!	Yes	No	Yes	No	Yes	Yes	≥30	No	50-99	No	No	#NULL!	No	1	1	Yes	1	OBE, IMP, URIC, DYS	4	2	Selected
495	52	Male	8.48765	Yes	No	Yes	Yes	HTGW	33.6012	Obesity	2.13861	No	127.46	No	Yes	No	Yes	Yes	No	#NULL!	Yes	No	Yes	No	Yes	Yes	≥30	No	100-125	Yes	No	#NULL!	No	1	1	Yes	1	OBE, IMP, URIC, DYS	4	2	Selected
39	42	Male	1.95328	Yes	No	Yes	No	EWNT	36.2382	Obesity	0.669508	No	188.33	Yes	No	Yes	No	No	Yes	#NULL!	Yes	No	Yes	No	Yes	Yes	≥30	No	100-125	Yes	No	#NULL!	No	1	1	Yes	1	OBE, IMP, URIC, DYS	4	2	Selected
240	42	Male	2.03869	Yes	No	Yes	No	EWNT	30.7335	Obesity	0.71231	No	164.06	Yes	No	Yes	No	No	Yes	#NULL!	Yes	No	No	No	Yes	Yes	≥30	No	50-99	No	No	#NULL!	No	1	1	Yes	1	OBE, IMP, URIC, DYS	4	2	Selected
245	63	Male	1.66322	Yes	No	Yes	No	EWNT	31.7723	Obesity	0.508758	No	185.84	Yes	No	Yes	No	No	Yes	#NULL!	Yes	No	No	No	Yes	Yes	≥30	No	50-99	No	No	#NULL!	No	1	1	Yes	1	OBE, IMP, URIC, DYS	4	2	Selected
363	43	Male	1.65719	Yes	No	Yes	No	EWNT	30.0408	Obesity	0.505126	No	201.26	Yes	No	Yes	No	No	Yes	#NULL!	Yes	No	Yes	No	Yes	Yes	≥30	No	50-99	No	No	#NULL!	No	1	1	Yes	1	OBE, IMP, URIC, DYS	4	2	Selected
30	64	Female	1.72999	No	Yes	Yes	No	EWNT	29.413	Overweight	0.548117	Yes	230.72	Yes	No	Yes	No	No	Yes	#NULL!	No	Yes	Yes	No	Yes	Yes	250-29.9	No	50-99	No	No	#NULL!	No	1	1	Yes	1	OBE, IMP, URIC, DYS	4	2	Selected
48	61	Female	2.69971	No	Yes	Yes	No	EWNT	29.4424	Overweight	0.993143	Yes	163.92	Yes	No	Yes	No	No	Yes	#NULL!	No	Yes	No	No	Yes	Yes	250-29.9	No	50-99	No	No	#NULL!	No	1	1	Yes	1	OBE, IMP, URIC, DYS	4	2	Selected
118	43	Female	1.27552	No	Yes	Yes	No	EWNT	26.5039	Overweight	0.243354	Yes	183.67	Yes	No	Yes	No	No	Yes	#NULL!	No	Yes	Yes	No	Yes	Yes	250-29.9	No	50-99	No	No	#NULL!	No	1	1	Yes	1	OBE, IMP, URIC, DYS	4	2	Selected
111	49	Male	1.12132	Yes	No	Yes	No	EWNT	28.0102	Overweight	0.114503	Yes	180.63	Yes	No	Yes	No	No	Yes	#NULL!	Yes	No	Yes	No	Yes	Yes	250-29.9	No	100-125	Yes	No	#NULL!	No	1	1	Yes	1	OBE, IMP, URIC, DYS	4	2	Selected
261	85	Female	3.50828	No	Yes	Yes	No	EWNT	22.7183	Normal	1.25513	No	164.9	No	No	Yes	No	Yes	Yes	#NULL!	No	Yes	Yes	No	Yes	Yes	<25	No	100-125	Yes	No	#NULL!	No	1	1	Yes	1	OBE, IMP, URIC, DYS	4	2	Selected
239	34	Male	2.65607	Yes	No	Yes	No	EWNT	0.0111081	Underweight	0.976849	No	165.38	Yes	No	Yes	No	No	Yes	#NULL!	Yes	No	No	No	Yes	Yes	<25	No	100-125	Yes	No	#NULL!	No	1	1	Yes	1	OBE, IMP, URIC, DYS	4	2	Selected
92	75	Female	3.73176	No	Yes	Yes	Yes	HTGW	32.647	Obesity	1.31688	No	132.41	No	Yes	No	No	No	Yes	#NULL!	No	Yes	Yes	Yes	Yes	Yes	≥30	No	≥126	No	Yes	#NULL!	No	1	1	Yes	1	OBE, IMP, URIC, DYS	4	2	Selected
378	84	Female	2.75715	No	Yes	Yes	Yes	HTGW	31.3465	Obesity	1.0142	No	84.34	No	Yes	No	Yes	No	No	#NULL!	No	Yes	Yes	Yes	Yes	Yes	≥30	No	≥126	No	Yes	#NULL!	No	1	1	Yes	1	OBE, IMP, URIC, DYS	4	2	Selected
23	48	Female	2.45948	No	Yes	Yes	No	EWNT	33.1504	Obesity	0.89995	No	160.99	Yes	No	No	No	No	Yes	#NULL!	No	Yes	Yes	Yes	Yes	Yes	≥30	No	≥126	No	Yes	#NULL!	No	1	1	Yes	1	OBE, IMP, URIC, DYS	4	2	Selected
165	60	Female	2.47129	No	Yes	Yes	No	EWNT	43.9126	Obesity	0.904739	No	148.36	No	No	No	No	Yes	Yes	#NULL!	No	Yes	No	Yes	Yes	Yes	≥30	No	≥126	No	Yes	#NULL!	No	1	1	Yes	1	OBE, IMP, URIC, DYS	4	2	Selected
157	82	Male	4.23701	Yes	No	Yes	No	EWNT	25.9088	Overweight	1.44386	Yes	152.79	No	No	No	No	Yes	Yes	#NULL!	Yes	No	Yes	Yes	Yes	Yes	250-29.9	No	≥126	No	Yes	#NULL!	No	1	1	Yes	1	OBE, IMP, URIC, DYS	4	2	Selected
68	72	Female	2.00573	No	Yes	Yes	No	EWNT	38.6603	Obesity	0.69601	No	155.98	Yes	No	No	No	No	Yes	#NULL!	No	Yes	No	Yes	No	Yes	≥30	No	≥126	No	Yes	#NULL!	No	1	1	Yes	1	OBE, IMP, URIC, DYS	4	2	Selected
310	74	Female	3.30999	No	Yes	Yes	Yes	HTGW	29.271	Overweight	1.19694	Yes	120.09	No	Yes	No	Yes	No	No	#NULL!	No	Yes	Yes	Yes	No	Yes	250-29.9	No	≥126	No	Yes	#NULL!	No	1	1	Yes	1	OBE, IMP, URIC, DYS	4	2	Selected
148	68	Male	4.90437	Yes	No	Yes	Yes	HTGW	28.3848	Overweight	1.59013	Yes	90.8	No	Yes	No	Yes	No	No	#NULL!	Yes	No	Yes	Yes	No	Yes	250-29.9	No	≥126	No	Yes	#NULL!	No	1	1	Yes	1	OBE, IMP, URIC, DYS	4	2	Selected
294	53	Male	3.69657	Yes	No	Yes	Yes	HTGW	27.1314	Overweight	1.30741	Yes	105.22	No	Yes	No	Yes	No	No	#NULL!	Yes	No	Yes	Yes	No	Yes	250-29.9	No	≥126	No	Yes	#NULL!	No	1	1	Yes	1	OBE, IMP, URIC, DYS	4	2	Selected
498	62	Female	2.58257	No	Yes	Yes	Yes	HTGW	32.0073	Obesity	0.948784	No	128.96	No	Yes	No	Yes	No	No	#NULL!	No	Yes	No	No	Yes	Yes	≥30	No	100-125	Yes	No	#NULL!	No	1	1	Yes	1	OBE, IMP, URIC, DYS	4	2	Selected
538	59	Female	2.98422	No	Yes	Yes	Yes	HTGW	34.4842	Obesity	1.09334	No	107.26	No	Yes	No	Yes	No	No	#NULL!	No	Yes	No	No	Yes	Yes	≥30	No	50-99	No	No	#NULL!	No	1	1	Yes	1	OBE, IMP, URIC, DYS	4	2	Selected
196	70	Female	1.92066	No	Yes	Yes	No	EWNT	32.4619	Obesity	0.652667	No	156.43	Yes	No	No	No	No	Yes	#NULL!	No	Yes	No	No	Yes	Yes	≥30	No	100-125	Yes	No	#NULL!	No	1	1	Yes	1	OBE, IMP, URIC, DYS	4	2	Selected
311	34	Female	2.25771	No	Yes	Yes	No	EWNT	30.2926	Obesity	0.814352	No	158.57	Yes	No	No	No	No	Yes	#NULL!	No	Yes	No	No	Yes	Yes	≥30	No	100-125	Yes	No	#NULL!	No	1	1	Yes	1	OBE, IMP, URIC, DYS	4	2	Selected
499	78	Female	2.71342	No	Yes	Yes	No	EWNT	41.007	Obesity	0.998208	No	163.21	Yes	No	No	No	No	Yes	#NULL!	No	Yes	No	No	Yes	Yes	≥30	No	50-99	No	No	#NULL!	No	1	1	Yes	1	OBE, IMP, URIC, DYS	4	2	Selected
67	75	Male	2.27147	Yes	No	Yes	No	EWNT	34.4022	Obesity	0.820429	No	141.07	No	No	No	No	Yes	Yes	#NULL!	Yes	No	Yes	No	Yes	Yes	≥30	No	50-99	No	No	#NULL!	No	1	1	Yes	1	OBE, IMP, URIC, DYS	4	2	Selected
539	51	Male	2.99653	Yes	No	Yes	No	EWNT	32.4074	Obesity	1.09746	No	157.14	Yes	No	No	No	No	Yes	#NULL!	Yes	No	No	No	Yes	Yes	≥30	No	50-99	No	No	#NULL!	No	1	1	Yes	1	OBE, IMP, URIC, DYS	4	2	Selected
133	34	Female	1.29363	No	Yes	Yes	No	EWNT	28.2094	Overweight	0.257455	Yes	154.03	Yes	No	No	No	No	Yes	#NULL!	No	Yes	No	No	Yes	Yes	250-29.9	No	50-99	No	No	#NULL!	No	1	1	Yes	1	OBE, IMP, URIC, DYS	4	2	Selected
299	58	Male	2.93907	Yes	No	Yes	No	EWNT	27.7177	Overweight	1.07809	Yes	152.22	No	No	No	No	Yes	Yes	#NULL!	Yes	No	No	No	Yes	Yes	250-29.9	No	50-99	No	No	#NULL!	No	1	1	Yes	1	OBE, IMP, URIC, DYS	4	2	Selected
61	70	Female	2.41863	No	Yes	Yes	No	EWNT	35.3212	Obesity	0.8832	No	146.39	No	No	No	No	No	Yes	#NULL!	No	Yes	Yes	Yes	Yes	Yes	≥30	No	≥126	No	Yes	#NULL!	No	1	1	Yes	1	OBE, IMP, URIC, DYS	4	2	Selected
58	51	Male	1.91853	Yes	No	Yes	No	EWNT	34.1903	Obesity	0.651562	No	132.42	No	No	No	No	No	Yes	#NULL!	Yes	No	Yes	Yes	Yes	Yes	≥30	No	≥126	No	Yes	#NULL!	No	1	1	Yes	1	OBE, IMP, URIC, DYS	4	2	Selected
354	61	Male	3.40799	Yes	No	Yes	No	EWNT	40.2959	Obesity	1.22612	No	99.16	No	No	No	No	Yes	No	#NULL!	Yes	No	Yes	Yes	Yes	Yes	≥30	No	≥126	No	Yes	#NULL!	No	1	1	Yes	1	OBE, IMP, URIC, DYS	4	2	Selected
52	57	Female	2.30562	No	Yes	Yes	No	EWNT	29.7521	Overweight	0.835351	Yes	134.88	No	No	No	No	No	Yes	#NULL!	No	Yes	No	Yes	Yes	Yes	250-29.9	No	≥126	No	Yes	#NULL!	No	1	1	Yes	1	OBE, IMP, URIC, DYS	4	2	Selected
283	44	Female	1.64146	No	Yes	Yes	No	EWNT	25.2092	Overweight	0.495584	Yes	117.72	No	No	No	No	Yes	No	#NULL!	No	Yes	Yes	Yes	Yes	Yes	250-29.9	No	≥126	No	Yes	#NULL!	No	1	1	Yes	1	OBE, IMP, URIC, DYS	4	2	Selected
153	70	Male	3.92703	Yes	No	Yes	No	EWNT	29.5848	Overweight	1.36788	Yes	128.31	No	No	No	No	Yes	No	#NULL!	Yes	No	No	Yes	Yes	Yes	250-29.9	No	≥126	No	Yes	#NULL!	No	1	1	Yes	1	OBE, IMP, URIC, DYS	4	2	Selected
170	59	Male	3.60207	Yes	No	Yes	No	EWNT	27.6361	Overweight	1.28151	Yes	97.92	No	No	No	No	Yes	No	#NULL!	Yes	No	Yes	Yes	Yes	Yes	250-29.9	No	≥126	No	Yes	#NULL!	No	1	1	Yes	1	OBE, IMP, URIC, DYS	4	2	Selected
457	58	Male	2.62773	Yes	No	Yes	No	EWNT	29.9301	Overweight	0.966119	Yes	106.55	No	No	No	No	Yes	No	#NULL!	Yes	No	Yes	Yes	Yes	Yes	250-29.9	No	≥126	No	Yes	#NULL!	No	1	1	Yes	1	OBE, IMP, URIC, DYS	4	2	Selected
290	68	Male	2.71353	Yes	No	Yes	No	EWNT	32.2708	Obesity	0.998252	No	136.82	No	No	No	No	No	Yes	#NULL!	Yes	No	No	Yes	No	Yes	≥30	No	≥126	No	Yes	#NULL!	No	1	1	Yes	1	OBE, IMP, URIC, DYS	4	2	Selected
81	73	Female	1.62325	No	Yes	Yes	No	EWNT	24.7737	Normal	0.484432	No	132.47	No	No	No	No	No	Yes	#NULL!	No	Yes	No	Yes	No	Yes	<25	No	≥126	No	Yes	#NULL!	No	1	1	Yes	1	OBE, IMP, URIC, DYS	4	2	Selected
40	70	Female	2.099	No	Yes	Yes	No	EWNT	34.049	Obesity	0.741461	No	136.84	No	No	No	No	No	Yes	#NULL!	No	Yes	Yes	No	Yes	Yes	≥30	No	100-125	Yes	No	#NULL!	No	1	1	Yes	1	OBE, IMP, URIC, DYS	4	2	Selected
178	40	Female	1.32417	No	Yes	Yes	No	EWNT	31.6621	Obesity	0.280783	No	140	No	No	No	No	No	Yes	#NULL!	No	Yes	No	No	Yes	Yes	≥30	No	50-99	No	No	#NULL!	No	1	1	Yes	1	OBE, IMP, URIC, DYS	4	2	Selected
252	89	Female	1.67797	No	Yes	Yes	No	EWNT	36.7902	Obesity	0.517585	No	128.7	Yes	No	No	No	No	No	#NULL!	No	Yes	No	No	Yes	Yes	≥30	No	100-125	Yes	No	#NULL!	No	1	1	Yes	1	OBE, IMP, URIC, DYS	4	2	Selected
6	41	Male	1.90203	Yes	No	Yes	No	EWNT	30.3673	Obesity	0.642923	No	132.77	No	No	No	No	No	Yes	#NULL!	Yes	No	No	No	Yes	Yes	≥30	No	100-125	Yes	No	#NULL!	No	1	1	Yes	1	OBE, IMP, URIC, DYS	4	2	Selected
66	59	Male	1.00327	Yes	No	Yes	No	EWNT	35.9375	Obesity	0.00326531	No	128.06	Yes	No	No	No	No	No	#NULL!	Yes	No	No	No	Yes	No	≥30	Yes	100-125	Yes	No	#NULL!	No	1	1	Yes	1	OBE, IMP, URIC, DYS	4	2	Selected
149	42	Male	3.53948	Yes	No	Yes	No	EWNT	37.4167	Obesity	1.26398	No	126.31	No	No	No	No	Yes	No	#NULL!	Yes	No	Yes	No	Yes	Yes	≥30	No	100-125	Yes	No	#NULL!	No	1	1	Yes	1	OBE, IMP, URIC, DYS	4	2	Selected
188	79	Male	2.72501	Yes	No	Yes	No	EWNT	31.5886	Obesity	1.00247	No	121.95	No	No	No	No	Yes	No	#NULL!	Yes	No	Yes	No	Yes	Yes	≥30	No	100-125	Yes	No	#NULL!	No	1	1	Yes	1	OBE, IMP, URIC, DYS	4	2	Selected
395	56	Male	2.00669	Yes	No	Yes	No	EWNT	32.872	Obesity	0.696487	No	132.27	No	No	No	No	No	Yes	#NULL!	Yes	No	Yes	No	Yes	Yes	≥30	No	100-125	Yes	No	#NULL!	No	1	1	Yes	1	OBE, IMP, URIC, DYS	4	2	Selected
465	68	Male	2.40149	Yes	No	Yes	No	EWNT	44.0771	Obesity	0.876088	No	71.11	No	No	No	No	Yes	No	#NULL!	Yes	No	Yes	No	Yes	Yes	≥30	No	≥126	No	Yes	#NULL!	No	1	1	Yes	1	OBE, IMP, URIC, DYS	4	2	Selected
177	54	Female	1.72052	No	Yes	Yes	No	EWNT	29.9631	Overweight	0.542624	Yes	148.73	No	No	No	No	No	Yes	#NULL!	No	Yes	No	No	Yes	Yes	250-29.9	No	50-99	No	No	#NULL!	No	1	1	Yes	1	OBE, IMP, URIC, DYS	4	2	Selected
255	46	Female	3.18697	No	Yes	Yes	No	EWNT	28.0428	Overweight	1.15907	Yes	146.13	No	No	No	No	No	Yes	#NULL!	No	Yes	No	No	Yes	Yes	250-29.9	No	50-99	No	No	#NULL!	No	1	1	Yes	1	OBE, IMP, URIC, DYS	4	2	Selected
295	67	Male	2.39798	Yes	No	Yes	No	EWNT	26.7036	Overweight	0.874628	Yes	123.24	No	No	No	No	Yes	No	#NULL!	Yes	No	Yes	No	Yes	Yes	250-29.9	No	100-125	Yes	No	#NULL!	No	1	1	Yes	1	OBE, IMP, URIC, DYS	4	2	Selected
305	57	Male	3.41412	Yes	No	Yes	No	EWNT	26.5285	Overweight	1.22792	Yes	154.86	No	No	No	No	No	Yes	#NULL!	Yes	No	No	No	Yes	Yes	250-29.9	No	50-99	No	No	#NULL!	No	1	1	Yes	1	OBE, IMP, URIC, DYS	4	2	Selected
332	74	Male	1.90563	Yes	No	Yes	No	EWNT	28.9979	Overweight	0.644815	Yes	109.48	No	No	No	No	Yes	No	#NULL!	Yes	No	No	No	Yes	Yes	250-29.9	No	100-125	Yes	No	#NULL!	No	1	1	Yes	1	OBE, IMP, URIC, DYS	4	2	Selected
3	45	Male	4.72381	No	No	No	Yes	NWET	27.1416	Overweight	1.55262	Yes	158.63	Yes	Yes	No	Yes	No	Yes	#NULL!	Yes	No	No	No	Yes	Yes	250-29.9	No	50-99	No	No	#NULL!	Yes	0	1	Yes	1	SMO, IMP, URIC, DYS	4	2	Selected
563	59	Male	2.46876	No	No	No	No	NWNT	23.7654	Normal	0.903715	No	188.24	Yes	No	Yes	No	No	Yes	#NULL!	Yes	No	Yes	Yes	Yes	Yes	<25	Yes	≥126	No	Yes	#NULL!	Yes	0	1	Yes	1	SMO, IMP, URIC, DYS	4	2	Selected
37	60	Male	4.92281	Yes	No	Yes	Yes	HTGW	39.3519	Obesity	1.59388	No	171.57	Yes	Yes	Yes	No	Yes	Yes	#NULL!	Yes	No	Yes	No	No	Yes	≥30	Yes	100-125	Yes	No	#NULL!	Yes	1	0	Yes	1	SMO, OBE, URIC, DYS	4	2	Selected
319	61	Male	1.45714	Yes	No	Yes	No	EWNT	28.089	Overweight	0.376478	Yes	157.65	No	No	Yes	No	No	Yes	#NULL!	No	No	No	Yes	No	Yes	250-29.9	Yes	≥126	No	Yes	#NULL!	Yes	1	1	No	1	SMO, OBE, IMP, DYS	4	2	Selected
72	50	Male	1.498	Yes	No	Yes	No	EWNT	24.5779	Normal	0.404129	No	130.16	No	No	No	No	No	Yes	#NULL!	No	No	No	Yes	Yes	Yes	<25	Yes	≥126	No	Yes	#NULL!	Yes	1	1	No	1	SMO, OBE, IMP, DYS	4	2	Selected
323	38	Male	1.80663	Yes	No	Yes	No	EWNT	28.2449	Overweight	0.591461	Yes	128.68	No	No	No	No	No	No	#NULL!	Yes	No	Yes	Yes	Yes	Yes	250-29.9	Yes	≥126	No	Yes	#NULL!	Yes	1	1	Yes	0	SMO, OBE, IMP, URIC	4	2	Selected
388	42	Female	1.98539	No	Yes	Yes	No	EWNT	31.3149	Obesity	0.685814	No	79.19	No	No	No	No	No	No	#NULL!	No	Yes	No	Yes	No	Yes	≥30	Yes	≥126	No	Yes	#NULL!	Yes	1	1	Yes	0	SMO, OBE, IMP, URIC	4	2	Selected
490	39	Male	4.35419	Yes	No	Yes	Yes	HTGW	40.3989	Obesity	1.47114	No	179.26	Yes	Yes	Yes	Yes	No	Yes	#NULL!	Yes	No	No	No	Yes	Yes	≥30	Yes	100-125	Yes	No	#NULL!	Yes	1	1	Yes	1	ALL	5	2	Not Selected
50	50	Male	2.6738	Yes	No	Yes	No	EWNT	31.9602	Obesity	0.983502	No	174.17	Yes	No	Yes	No	No	Yes	#NULL!	Yes	No	No	Yes	Yes	Yes	≥30	Yes	≥126	No	Yes	#NULL!	Yes	1	1	Yes	1	ALL	5	2	Not Selected
264	50	Male	2.91724	Yes	No	Yes	No	EWNT	30.1592	Obesity	1.07064	No	227.08	Yes	No	Yes	No	No	Yes	#NULL!	Yes	No	Yes	No	Yes	Yes	≥30	Yes	100-125	Yes	No	#NULL!	Yes	1	1	Yes	1	ALL	5	2	Not Selected
266	67	Male	3.6632	Yes	No	Yes	Yes	HTGW	28.7132	Overweight	1.29834	Yes	118.29	No	Yes	No	Yes	No	No	#NULL!	Yes	No	Yes	Yes	Yes	Yes	250-29.9	Yes	≥126	No	Yes	#NULL!	Yes	1	1	Yes	1	ALL	5	2	Not Selected
15	42	Male	5.93139	Yes	No	Yes	Yes	HTGW	35.6647	Obesity	1.78026	No	100.57	No	Yes	No	Yes	No	No	#NULL!	Yes	No	Yes	No	Yes	Yes	≥30	Yes	50-99	No	No	#NULL!	Yes	1	1	Yes	1	ALL	5	2	Not Selected
26	42	Male	5.93139	Yes	No	Yes	Yes	HTGW	35.6647	Obesity	1.78026	No	100.57	No	Yes	No	Yes	No	No	#NULL!	Yes	No	Yes	No	Yes	Yes	≥30	Yes	50-99	No	No	#NULL!	Yes	1	1	Yes	1	ALL	5	2	Not Selected
257	40	Male	2.13614	Yes	No	Yes	No	EWNT	26.8612	Overweight	0.759002	Yes	157.73	Yes	No	No	No	No	Yes	#NULL!	Yes	No	Yes	No	Yes	Yes	250-29.9	Yes	50-99	No	No	#NULL!	Yes	1	1	Yes	1	ALL	5	2	Not Selected
