# Supplementary material for: Prevalence, patterns and predictors of metabolic abnormalities in Nigerian hypertensives with hypertriglyceridemic waist phenotype: A cross sectional study
Source: PLOS Glob Public Health. 2022 Dec 16;2(12):e0001203. doi: 10.1371/journal.pgph.0001203 (PMC10021371; doi:10.1371/journal.pgph.0001203)
Supplement: S2 Data — (XLSX) [file pgph.0001203.s002.xlsx]

## Sheet: Sheet1
S/N	tim	GENDER	HEIGHT(m)	WEIGHT (kg)	WC (cm)	BP (mm/hg)	Duration	ALCOHOL	SMOKING	UREA (mg/dl)	CREATININE (mg/dl)	URIC ACID (mg/dl)	LDL (mg/dl)	HDL (mg/dl)	CHOLESTEROL(mg/dl)	VLDL (mg/dl)	TRIGLYCERIDE(mg/dl)	FBS/ RBS (mg/dl)	HBA1C (%)	DRUGS
1	75	FEMALE	1.49	60	68	160/100	15	NO	NO	29.58	1.1	3.8	92.78	37.8	168.4	37.58	205.3	75.8	8.1	Neurovite, Lorazepam, Vit. Bcomplex
2	53	FEMALE	1.63	88	105	190/140	35	NO	NO	80.63	2.6	3.7	98.3	31.6	168.4	38.5	221	100	9.1	Lisinopril, Furosemide,Esomeprazole, Fluoroquinolone, Amiodarone
3	45	MALE	1.64	73	93	130/80	13	YES	YES	36.95	1.1	7.39	112.71	56.41	215.04	45.92	266.47	87.07	6.57	Tab Calcium/Magnesium, Lorazepam
4	45	FEMALE	1.63	97.5	110	180/110	11	NO	NO	23.31	0.63	5.7	171.67	66.48	258.56	20.41	107.07	141.18	5.76	Telmisartan+ Hydrochlorothiazide, Indapamide, Propronanol, Lorazepam
5	50	MALE	1.78	97.5	116	130/80	9	NO	NO	33.6	1.1	4.5	129.57	37.99	182.93	15.37	89.36	123.9	4	Lisinopril, Indapamide
6	41	MALE	1.75	93	104	130/90	21	YES	NO	25.32	0.84	7.72	110.93	52.16	184.93	21.84	99.21	123.9	6.8	Lorazepam, Tab Calcium/Magnesium, Atenolol
7	54	MALE	1.75	91	112	140/80	17	YES	NO	42.78	1	6.49	144.41	51.47	228.77	32.89	175.39	123.9	5.7	Rosuvastatin
8	31	MALE	1.82	101.5	101	180/120	9	NO	NO	50.42	1.2	7.5	190.94	47.28	275.8	37.58	227.78	123.9	6.3	Rosuvastatin, Indapamide, Perindopril/ Amlodipine
9	67	MALE	1.7	85	78	220/120	9	YES	NO	34.5	1.2	8	83.94	47.73	146.89	15.22	82.09	123.9	5.2	Lisinopril, Telmisartan+ Hydrochlorothiazide, Spironolactone
10	30	FEMALE	1.66	93	103	165/98	17	NO	NO	38.26	1.3	6.7	97.93	48.12	171.52	25.47	137.23	270.66	6.61	Indapamide, Perindopril/ Amlodipine
11	62	FEMALE	1.63	109	107	280/130	9	NO	NO	48.83	1.5	8.3	188.34	56.52	260.75	15.89	89.49	97.94		Metoprolol, Methyl dopa, Rosuvastatin,Amiloride+hydrochlorothiazide
12	54	FEMALE	1.58	77	102	130/80	15	NO	NO	47.57	1	6.6	141.64	67.3	247.97	39.03	215.27	178.6	5.9	Furosemide, Spironolactone
13	55	FEMALE	1.6	79	106	160/90	16	NO	NO	27.77	0.9	7.67	129.48	60.2	205.66	15.98	85.89	82.14	5.9	Lorazepam
14	40	FEMALE	1.75	132.5	125	180/120	9	NO	NO	24.22	1.2	6.78	147.51	50.9	220.65	22.24	121.3	93.5	6.47	Spironolactone
15	42	MALE	1.78	113	119	170/100	9	YES	YES	42.96	1.7	7.63	63.72	40.81	141.38	36.85	242.06	89.5	9.16	Lisinopril, Spironolactone,Perindopril/ Amlodipine
16	38	MALE	1.79	107	111	171/106	9	NO	NO	33.33	1.24	7.41	89.47	52.67	156.3	14.16	80.95	80.23	4.96	Spironolactone,Perindopril/ Amlodipine,Tab Calcium/Magnesium/Zinc
17	49	MALE	1.71	77	95	140/100	9	NO	NO	37.24	1.1	4.5	184	68.5	284.25	31.75	167.55	94.11	5.2	Spironolactone, Propranolol, Amitryptyline
18	60	MALE	1.62	68	74	140/80	9	NO	NO	20.25	0.95	8.25	118.76	57.75	208.45	31.94	160	111.05	5.49	Perindopril/ Amlodipine, Spironolactone
19	38	MALE	1.91	155	134	130/90	9	NO	NO	19.27	0.7	8.54	230.94	67.4	326.94	30.52	158.62	78.56	7	Lisinopril, Telmisartan+ Hydrochlorothiazide, Spironolactone, Clinidipine
20	43	FEMALE	1.59	84	95	160/90	27	YES	NO	33.77	1.24	3.71	110.64	48.2	179.56	20.72	113.67	99.51	5.18	Lorazepam, Rosuvastatin
21	18	MALE	1.91	90.5	80	140/100	9	NO	NO	35.55	1.13	11.73	127.72	43.38	193.94	22.84	124	105.09	4.95	Telmisartan+ Hydrochlorothiazide,Lorazepam
22	64	FEMALE	1.53	75.8	107	152/87	43	NO	NO	14.3	0.9	4.9	125.7	33.6	159	23.5	76.8	103.5	5.2	Telmisartan+ Hydrochlorothiazide, Lorazepam, Tab Calcium/Magnesium/Zinc
23	48	FEMALE	1.62	87	110	120/85	17	NO	NO	74.51	2.08	9.83	137.94	50.84	211.83	23.05	125.04	187.8	6.64	Propranalol, Lorazepam, Tab Calcium/Magnesium/Zinc
24	57	MALE	1.5	96	109	186/111	15	NO	NO	15.48	1.3	6.94	131.86	56.73	201.56	18.3	96	90.3	6.3	Carvedilol, Amiodarone
25	68	MALE	1.58	87.5	119	180/80	16	NO	NO	66.8	3.2	6.67	113.9	40.34	174.79	20.55	113.89	169.21	8.3	Telmisartan+ Hydrochlorothiazide, Spironolactone, Indapamide
26	42	MALE	1.78	113	119	170/100	9	YES	YES	42.96	1.7	7.63	63.72	40.81	141.38	36.85	242.06	89.5	9.16	Lisinopril, Spironolactone,Perindopril/ Amlodipine
27	63	FEMALE	1.67	90.5	109	150/90	9	YES	NO	17.5	0.8	7.37	109.32	47.41	173.21	16.48	85.2	131.22	6	None
28	81	FEMALE	1.53	104	117	149/111	38	NO	NO	27.95	0.6	10	170.48	70	251.61	11.13	55.69	73.39	4.9	Frusemide, Spironolactone,Metoprolol
29	70	FEMALE	1.53	66	98	140/76	18	NO	NO	33.8	0.9	2.69	107.34	56.72	178.69	14.63	74.17	77.18	5.2	Domperidone, Atorvastatin
30	64	FEMALE	1.57	72.5	103	134/68	9	NO	NO	52.31	1.4	7.05	206.71	72.85	303.57	24.01	126.03	97.38	8	Lisinopril, Spironolactone, talmisartan
31	49	FEMALE	1.7	101	104	140/76	8	NO	NO	32.33	0.9	4.97	114.27	66.74	197.65	16.64	90.23	79.22	5.58	Perindopril
32	42	FEMALE	1.67	98.5	106	180/104	12	YES	NO	47.91	0.99	5.5	64.87	46	132.53	21.66	117.83	84.3	5.49	Telmisartan+ Hydrochlorothiazide, Amlodipine
33	36	MALE	1.76	100	104	144/81	11	YES	NO	48.4	1.05	8.55	92.67	43.22	138.29	22.4	120	75.92	6.3	Metoprolol, Telmisartan
34	53	FEMALE	1.7	130.5	128	152/86	23	YES	NO	39.26	1.1	7.66	143	93.8	254.6	17.8	90.2	125.6	5.8	Telmisartan+ Hydrochlorothiazide
35	52	MALE	1.74	92.5	101	146/100	25	NO	NO	24.83	1.1	6.47	122.24	52.35	200	25.41	127.07	120.47	7.19	Telmisartan+ Hydrochlorothiazide
36	65	MALE	1.68	85	110	130/80	15	NO	NO	38.93	0.9	8.45	182.43	59.78	266.67	23.33	125.69	98.42	5.6	Telmisartan+ Hydrochlorothiazide, Nitroglycerin, Metoprolol
37	60	MALE	1.8	127.5	124	146/84	17	YES	YES	62.31	1.8	8.89	142.46	31.61	203.18	29.21	155.61	125.79	5.2	None
38	74	FEMALE	1.53	78	96	153/72	17	NO	NO	61.1	1.78	8.4	160.13	44.44	230.31	25.74	123.64	89.2	4.79	Hydrochlorthiazide
39	42	MALE	1.69	103.5	114	151/89	8	NO	NO	39.85	1.2	8.62	168.72	56.93	245.26	20.24	111.2	110.52	6.9	Atorvastatin, Indapamide, Amlodipine
40	70	FEMALE	1.58	85	85	134/76	8	NO	NO	54.6	1.6	10.31	115.96	54.04	190.88	20.86	113.43	125.65	9.4	Lisinopril, Metformin, Atenolol
41	52	MALE	1.8	105	110	155/82	8	NO	NO	29.02	1.5	10.73	81.24	32.56	126.46	12.26	71.3	79.42	6.3	Amiodarone, Digoxin, Metoprolol
42	41	FEMALE	1.81	101	98	164/111	12	NO	NO	23.08	0.8	9.45	154.73	71.32	236.96	10.91	64.52	84.7	4.6	Nifedipine, Methyldopa, Amitryptyline
43	48	MALE	1.84	96	100	160/100	18	YES	NO	53.82	1.4	7.82	110.73	41.25	167.18	15.2	70	93.69	6.1	Telmisartan+ Hydrochlorothiazide, Amlodipine
44	46	MALE	1.81	93	99	130/80	8	NO	NO	22.67	1.1	8.78	150.57	48	125.65	17.08	95	85.12	5.5	Indapamide, Acetate Replacing factor
45	63	MALE	1.6	57.5	81	183/87	25	NO	NO	53.79	3.2	13.36	547.49	18.97	602.94	36.48	195.24	63.85	7.7	Spironolactone, lisinopril, Neurovite, Metformin
46	68	FEMALE	1.57	70.5	106	136/86	8	NO	NO	45.78	1	8.34	154.98	74.65	243.41	13.24	74.16	109.76	5.67	Amiloride+hydrochlorothiazide
47	48	MALE	1.8	110	117	140/80	8	YES	NO	52.07	1.5	10.64	91.98	59.43	169.93	18.51	102.91	177.98	7.8	Telmisartan+ Amlodipine, Indapamide
48	61	FEMALE	1.58	73.5	102	140/80	8	NO	NO	25.2	0.7	8.04	140.07	47.82	211.74	23.85	129.1	99.1	8.4	Rosuvastatin
49	72	MALE	1.8	85.5	106	172/92	30	NO	NO	41.23	1.4	8.66	176.87	63.97	262.81	21.84	112.68	95.42	5.4	Acetate Replacing factor,Telmisartan, Rosuvastatin
50	50	MALE	1.76	99	109	175/113	20	YES	YES	30.97	1.1	11.57	149.71	49.51	223.68	24.46	132.38	130.48	6.7	Nifidipine, Metoprolol
51	60	FEMALE	1.63	112.5	125	169/83	17	NO	NO	100.58	4.2	5.63	132.4	66.4	213.6	14.8	76.4	241	8.1	Atorvastatin, Bendroflumethiazide, Telmisartan+ Amlodipine
52	57	FEMALE	1.65	81	103	155/100	9	NO	NO	22.66	0.8	6.5	118.1	40.9	175.78	16.78	94.3	185.5	7.5	Telmisartan+ Hydrochlorothiazide, Furosemide, Spironolactone
53	40	MALE	1.75	95	106	180/100	12	NO	NO	31.92	0.7	6.9	137.7	60	230.45	32.75	178.71	154	4.7	Perindopril, Furosemide, Spironolactone
54	63	FEMALE	1.67	93	117	177/80	7	NO	NO	30.91	0.9	10.15	106	65.3	187.4	16.1	80.1	214.8	6.7	Telmisartan+ Hydrochlorothiazide, Atorvastatin
55	63	FEMALE	1.65	116.5	123	150/90	13	NO	NO	28.4	1.3	10.03	110.46	66.21	191.08	24.41	131.56	82	4.9	None
56	40	MALE	1.8	95	104	170/90	8	YES	NO	39.22	1.3	6.2	64.91	40.24	122.53	17.38	91.66	91.3	8.4	Lorazepam, Telmisartan+ Hydrochlorothiazide
57	60	MALE	1.8	101	95	230/110	8	NO	NO	27.5	1.1	7.95	147.73	62.33	228.57	18.51	108.53	75.15	4.1	Rosuvastatin, Metoprolol, Metolazone
58	51	MALE	1.83	114.5	119	170/104	19	YES	NO	33.02	1.2	7.27	117.6	45.05	177.47	17.3	86.43	163.8	9.7	Metolazone, Rosuvastatin, Neurovite, Lorazepam
59	36	MALE	1.71	98	105	158/114	9	YES	NO	44.55	1.29	6.7	97.93	48.12	171.52	25.47	137.23	270.66	6.61	Indapamide, Perindopril/ Amlodipine
60	50	FEMALE	1.54	122	110	170/100	25	NO	NO	33.25	0.6	9.61	95.68	55.85	167.97	16.56	91.78	126.2	4.4	Metolazone, Nifedipine, Rosuvastatin
61	70	FEMALE	1.64	95	120	220/90	29	NO	NO	90.7	1.6	11.09	128.55	40.37	186.76	17.84	97.64	166.16	8.8	Methyldopa, Metolazone, Lisinopril
62	63	FEMALE	1.56	84	115	180/120	16	NO	NO	58.81	1.7	6.9	82.28	49.09	146.52	15.15	75.74	92.79	7.2	Furosemide, Spironolactone, Carvedilol, Simvastatin, Telmisartan, Methyldopa
63	56	MALE	1.71	81.5	97	131/81	25	YES	NO	31.4	1.1	10.36	93.65	45.77	155.36	15.94	85.71	60.91	6.45	Metolazone, Amiloride+hydrochlorothiazide, Metformin
64	69	MALE	1.76	83	100	140/70	14	YES	NO	27.89	1.13	6.3	128.04	42.48	193.68	23.16	115.78	114.23	5.5	Carvedilol
65	55	FEMALE	1.64	72.2	101	160/70	15	NO	NO	26.77	1.3	5.87	114.61	43.89	193.52	35.02	200.09	80.85	4.9	Telmisartan+ Hydrochlorothiazide, Metoprolol
66	59	MALE	1.6	92	108	170/90	9	YES	NO	34.09	0.8	7.71	115.33	73.38	201.44	12.74	73.62	102.51	8	Telmisartan+ Hydrochlorothiazide, Esomeprazole, Amlodipine
67	75	MALE	1.78	109	97	126/73	33	NO	NO	35.57	1.5	11.32	125.35	38.42	179.49	15.54	87.27	66.52	12.7	Furosemide, Spirinolactone
68	72	FEMALE	1.53	90.5	120	195/98	9	NO	NO	20.17	1	8.51	137.13	52.32	208.3	18.85	104.94	170.8	4.6	Valsartan+ Hydrochlorothiazide, Glimepride+Metformin
69	59	FEMALE	1.63	105	117	125/79	7	YES	NO	14.32	0.7	8.18	176.2	84.8	274	13	69.4	171.7	7.4	Propranalol
70	68	FEMALE	1.53	54.5	87	140/90	49	NO	NO	38.23	1.4	6.05	168.09	47.09	238.33	23.15	125.76	103.81	5.9	Telmisartan+ Hydrochlorothiazide, Metoprolol
71	53	MALE	1.71	95	112	120/70	21	YES	NO	37.19	1.5	6.18	77.33	34.89	183.73	65.77	343.89	99.5	9.5	Amiloride+Hydrochlorothiazide, Lorazepam
72	50	MALE	1.77	77	98	110/70	7	YES	YES	42.19	0.6	6.75	116.14	52.41	182.57	13.75	78.51	138.14	7.3	Telmisartan+ Hydrochlorothiazide
73	41	FEMALE	1.64	132	133	160/100	7	NO	NO	35.73	0.6	5.2	116.14	52.41	182.57	13.75	78.51	138.14	7.3	Telmisartan+ Hydrochlorothiazide
74	76	FEMALE	1.53	58.5	94	134/96	7	NO	NO	39.48	0.8	5.74	159.01	41.47	217.06	16.58	92.86	66.38	6.2	Furosemide, Spironolactone
75	62	FEMALE	1.59	77.9	109	139/89	17	NO	NO	36.9	1.4	9.34	211.53	49.39	293.89	27.65	148.84	135.7	7.3	Metformin, Saxagliptin
76	39	MALE	1.78	99.5	103	190/120	11	YES	NO	48.34	1.4	9.55	148.16	63.49	262.79	51.14	270.64	116.6	8.82	Perindopril, Metalazone
77	39	MALE	1.76	94	98	179/118	11	NO	NO	30.5	1	8.03	160.18	46.67	229.37	22.52	118.71	84.37	4.9	Telmisartan+Amlodipine, Rosuvastatin
78	47	MALE	1.84	123.5	117	143/88	13	NO	NO	36.24	1.3	6.44	180.68	38.28	242.24	23.28	132.39	92.37	4	Perindopril
79	43	MALE	1.73	123.5	126	158/104	12	YES	NO	64.72	2.5	12.44	96.59	52.02	235.19	86.58	457.89	106.74	4.7	Telmisartan+Amlodipine
80	60	FEMALE	1.57	103	130	144/82	26	NO	NO	32.33	1.1	5.85	76.35	56.14	154.51	22.02	117.11	131.28	4	Telmisartan+Amlodipine, Metolazone
81	73	FEMALE	1.49	55	91	141/66	6	NO	NO	30.54	1	6.05	114.15	60.12	192.59	18.32	97.59	133.13	5.3	Tab Calcium/Magnesium/Zinc,Amiodarone,Telmisartan
82	48	MALE	1.78	79	92	139/90	16	NO	NO	37.2	1.2	7.3	85.58	67.59	183	30.45	168.23	88	5.4	Telmisartan+ Hydrochlorothiazide
83	54	MALE	1.56	60	65	150/94	7	YES	NO	22.25	1.3	8.1	85.58	67.59	183.62	30.45	168.23	79	5.2	Telmisartan+ Hydrochlorothiazide,Metoclopramide
84	74	FEMALE	1.52	62	95	220/110	6	NO	NO	34.06	1	8.2	69.22	76.19	194.53	49.12	270.58	101	5.9	Furosemide, Propranalol
85	53	MALE	1.69	68	89	147/80	9	YES	NO	35.57	1.2	5.89	133.4	43.75	194.74	17.59	97.87	108.21	6.1	Telmisartan+ Hydrochlorothiazide, Propranalol, Tab Calcium/Magnesium/Zinc
86	68	FEMALE	1.67	89	90	138/71	16	NO	NO	45.94	0.9	8.67	68.69	35.49	120.15	15.77	72.87	96	5.2	Aspirin, Rivaroxaban
87	62	FEMALE	1.61	74	67	140/70	6	NO	NO	28.9	1.5	6.2	190.7	67.7	256.9	22.3	77.6	118.75	7.7	Telmisartan+ Hydrochlorothiazide, Indapamide
88	64	FEMALE	1.57	99	103	180/100	16	NO	NO	35.35	1.1	7.7	103.81	68.03	188.64	16.8	78	74.25	5.8	Metozalone, Telmisartan+Amlodipine
89	76	MALE	1.63	70.2	98	180/100	6	NO	NO	48.69	1.4	9.46	103.05	52.46	178.66	23.15	123.75	78.64	6.1	Metoprolol, Perindopril, Indapamide
90	36	MALE	1.74	79	92	170/100	6	YES	NO	27.19	1	8.45	209.75	58.17	294.32	26.4	148	76.19	7	Indapamide, Perindopril
91	57	FEMALE	1.66	89.5	112	146/93	11	NO	NO	28.95	0.7	9.75	120.97	43.76	200	35.27	186.21	164.14	5.9	Telmisartan+ Hydrochlorothiazide
92	75	FEMALE	1.58	81.5	104	180/60	11	NO	NO	64.59	1.3	8.67	102.45	41.12	173.53	29.96	153.45	139.22	6.7	Indapamide, Perindopril, Propranalol
93	69	FEMALE	1.59	63.5	94	134/73	6	NO	NO	25.77	1.3	7.62	88.67	71.3	220.09	60.12	310.55	133.4	5.3	Propranalol, Domperidone
94	67	MALE	1.7	94.5	117	140/70	6	NO	NO	57.82	1.8	7.62	99.83	67.95	202.47	34.96	184.81	111.46	4.8	None
95	44	MALE	1.73	86.5	97	125/87	8	NO	NO	22.1	0.9	5.51	76.86	26.04	119.1	16.2	101.04	144.45	4.3	Amlodipine, Metoprolol
96	65	FEMALE	1.54	72.5	103	186/88	6	NO	NO	40.48	1.2	6.92	193.32	78.77	298.06	25.97	139.87	137.38	5.9	Clopidrogrel, Metalazone,Rosuvastatin
97	52	FEMALE	1.6	95	119	140/90	6	YES	NO	41.21	1.1	6.6	222.21	50.99	287.86	14.66	83.21	82.62	7.3	Prednisolone
98	72	FEMALE	1.57	79	111	122/71	26	NO	NO	28.21	0.6	4.93	97.44	48.29	172.36	26.63	149.13	105.2	4.5	None
99	59	MALE	1.7	83.5	108	126/78	7	NO	NO	26.52	1.07	5.75	108.95	67.96	190.65	13.74	73.89	87.82	5.85	Perindopril, Metolazone
100	71	MALE	1.7	90	114	133/62	11	NO	NO	30.77	1.4	6.65	148.39	47.48	215.83	19.96	105.81	68.1	4	Metolazone, Metoprolol
101	58	FEMALE	1.62	83	100	150/90	6	NO	NO	27.17	0.8	6.09	113.71	48.02	182.24	20.25	107.96	90.38	4.2	None
102	30	FEMALE	1.71	90	109	170/110	8	NO	NO	29.9	1.1	6.7	128.36	57.76	207.45	21.33	112.67	102.65	4.8	Hydrocortisone, Aminophylinne, Telmisartan, Metalazone, Prednisolone
103	64	FEMALE	1.58	85.5	113	181/105	11	NO	NO	23.73	1	6.9	177.85	45.98	247.89	24.06	130.43	81.22	6.7	Indapamide,Irbesartan+ Hydrochlorothiazide
104	44	FEMALE	1.63	82	106	132/81	9	NO	NO	26.09	0.6	4.1	98.84	60.23	184.64	25.57	137.7	75.74	7.9	Valsartan
105	60	MALE	1.57	68	103	135/75	6	NO	NO	25.99	1	7.54	91.03	65.88	238.24	81.33	416.67	101	6.6	Losartan, Perindopril, Indapamide,Celecoxib
106	58	MALE	1.71	115	132	160/97	11	NO	NO	56.63	1.4	11.12	81.87	31.4	137.74	22.13	120.67	75.46	5	Telmisartan+ Hydrochlorothiazide
107	61	FEMALE	1.56	88	110	149/73	8	NO	NO	33.39	0.5	6.1	117.17	35.45	168.4	15.78	88.89	119.66	6.4	None
108	27	MALE	1.65	55	76	210/130	15	NO	NO	150.92	8.4	8.4	98.82	65.57	203.02	41.63	218.36	85.79	8.5	Esomeprazole, Amilodipine, Pendropril, Telmisartan+Amlodipine
109	62	MALE	1.7	87.5	104	200/90	7	YES	NO	26.86	0.9	6.91	103.35	43.22	168.91	22.34	121.85	111.5	5.52	Metolazone, Telmisartan+Amlodipine
110	51	FEMALE	1.7	117.5	116	156/96	28	NO	NO	35.85	0.9	4.39	125.85	64.29	213.39	23.25	116.28	78.59	6.3	Esomeprazole, Telmisartan, Clopidrogrel
111	49	MALE	1.69	80	98	162/106	11	NO	NO	24.73	1.3	7.36	170.39	55.31	235.94	10.24	62.02	109.66	8.1	Perindopril
112	70	MALE	1.78	89.5	105	174/94	6	NO	NO	34.27	1	6.7	148.25	72.37	240	19.38	102.89	92.31	7.03	Telmisartan+Amlodipine, Indapamide
113	59	FEMALE	1.66	80.2	105	170/90	13	YES	NO	29.28	1.1	6.48	154.13	65.63	240.6	20.84	110.18	188.2	9.94	Nifedipine, Perindopril
114	75	FEMALE	1.7	77	93	200/80	6	NO	NO	103.25	6.2	8	95.21	69.96	203.06	37.89	199.25	177.8	8.1	Furosemide, Tab Calcium/Magnesium/Zinc, Irbesartan+Amlodipine, Rosuvastatin
115	51	MALE	1.7	95.5	108	160/144	21	NO	NO	42.7	1.5	8.39	142.77	39.79	206.03	23.47	123.28	110.85	4.9	Irbesartan+Amlodipine, Metolazone, Atorvastatin
116	68	MALE	1.57	66.6	91	160/70	34	NO	NO	37.08	0.7	6.6	67.89	43.21	133.94	22.84	124.44	123.27	6.5	Irbesartan+Amlodipine,Amiodarone
117	64	MALE	1.72	60.5	79	155/71	16	NO	NO	34.23	1	5.3	159.81	48.45	232.72	24.46	132.39	89.53	4	Perindopril
118	43	FEMALE	1.56	64.5	95	144/86	8	NO	NO	30.09	1.3	9.1	167.98	65.44	249.11	15.69	83.47	85.79	7.8	Propranalol,Amiloride+Hydrochlorothiazide
119	61	FEMALE	1.66	98.5	100	156/75	12	NO	NO	23	1.1	7.92	143.9	59.23	213.88	10.75	62.07	89.58	6.1	Perindopril, Metoprolol
120	81	MALE	1.64	64.5	92	146/110	16	NO	NO	43	0.8	7	82	48	136	12	90	110	5.8	Amitriptyline
121	51	FEMALE	1.65	85	101	180/100	6	NO	NO	29.76	1.3	9.04	190.23	44.83	249.11	14.05	78.01	85.8	6.2	Tab Calcium/Magnesium/Zinc
122	68	MALE	1.82	71	86	190/40	8	NO	NO	19.5	1.2	6.09	177.11	63.5	257.58	16.97	89.74	114.71	8.7	Irbesartan+Amlodipine, Furosemide
123	59	FEMALE	1.59	88.2	106	170/100	16	NO	NO	24.21	1.2	7.8	155.54	54.47	237.9	27.98	144.5	122.8	6	Amitriptyline, Metoprolol
124	51	FEMALE	1.67	88	108	140/80	7	NO	NO	10.72	0.5	7.62	146.18	49.04	215.57	20.35	111.78	257.7	10	Bendroflumethiazide
125	49	FEMALE	1.57	70	87	130/80	11	NO	NO	10.31	0.8	5.96	92.13	57.31	162.28	12.84	74.69	91.1	6.8	Propranalol
126	40	FEMALE	1.65	118.5	139	150/90	9	NO	NO	28.53	1	6.02	124.59	59.82	205.54	21.13	115.7	98.79	5.7	Telmisartan+ Hydrochlorothiazide, Propranalol
127	67	MALE	1.72	93.5	114	157/94	22	YES	NO	50.06	1.7	8.33	101.27	41.33	167.41	24.81	134.63	96	4.3	None
128	35	FEMALE	1.63	74.8	87	180/108	7	YES	NO	22.65	0.84	4.6	100.92	68.98	182.35	12.45	52.27	89.84	5.4	Nifedipine
129	46	FEMALE	1.64	81	98	175/103	9	NO	NO	22.3	1.35	5.46	197.84	49.73	275.52	27.95	129.75	115.29	5.46	Telmisartan+ Hydrochlorothiazide, Propranalol
130	43	MALE	1.78	121	126	224/127	11	NO	NO	15.68	1.5	12.18	133.99	45.99	188.02	18.04	100.75	103.9	4.6	Bendroflumethiazide, Nifidipine
131	68	MALE	1.67	93	125	149/72	41	YES	NO	23.92	0.7	8.88	134.87	62.93	207.47	9.67	63.63	75.58	5.6	Tab Calcium/Magnesium/Zinc
132	43	MALE	1.73	94.5	110	152/94	11	NO	NO	39.41	1.3	11.01	87.16	60.96	174.53	26.41	140.57	93.89	4.5	Telmisartan+Amlodipine
133	34	FEMALE	1.65	76.8	91	150/100	7	NO	NO	21.7	0.8	6.67	136.24	76.49	230.52	17.79	98.95	91.33	7.9	Methyldopa
134	43	FEMALE	1.7	93	104	143/74	10	NO	NO	17.24	1.1	9.52	116.21	73.85	204.81	14.75	83.57	105.18	6.1	Metoprolol, Amlodpine, Lisinopril
135	35	FEMALE	1.65	73.5	110	130/70	13	NO	NO	34.69	1	7.4	80.7	49.28	159.45	29.45	157.79	95.6	5.6	Telmisartan+ Hydrochlorothiazide
136	74	FEMALE	1.58	79.2	105	164/92	32	NO	NO	30.64	1	7.11	146.58	69.66	233.81	17.37	96.05	99.29	4.4	Telmisartan+Amlodipine, Lorazepam
137	49	MALE	1.66	106	128	142/89	11	YES	NO	27.54	0.9	10.1	94	43	146	10.2	4.58	101	4.7	Amlodipine, Atorvastatin, Vasopril, Valsartan
138	44	FEMALE	1.64	85	97	150/90	14	NO	NO	22.87	0.9	9.68	191.6	91.73	315.68	32.05	177.51	160.2	6.4	Telmisartan+ Amlodipine, Metformin
139	51	FEMALE	1.6	85	98	164/90	17	NO	NO	37.63	1.04	6.13	114.67	34	173.96	25.29	136	79.19	6.4	Atorvastatin,Irbesartan
140	61	MALE	1.6	101.5	121	160/90	7	NO	NO	39.14	1.45	3.49	164.4	59.7	234.81	10.8	54.14	84.3	5.45	Perindopril
141	52	MALE	1.65	76	100	113/83	30	YES	NO	40.5	1.2	10.67	91.79	43.51	164.31	29.01	147.41	87.71	7	Amiodarone, Digoxin, Torsemide
142	54	FEMALE	1.61	86	106	160/80	7	NO	NO	37.23	1.3	6.3	159.63	57.81	233.58	16.14	85.71	159.3	8.6	Lisinopril, Telmisartan+ Hydrochlorothiazide, Saxagliptin+Metformin Hydrochloride,Rosuvastatin
143	67	MALE	1.7	91	113	170/98	6	NO	NO	38.65	1.07	6.88	102.53	43.66	191.25	46.06	245.33	66.78	5.22	Perindopril,Metoprolol
144	54	MALE	1.68	93.5	109	145/93	7	NO	NO	15.53	0.5	7.65	127.16	50.93	194.57	16.48	93.2	91.07	4.5	Perindopril
145	86	MALE	1.67	86.5	114	164/88	7	YES	NO	35.57	1	7.87	134.88	63.43	241.69	16.38	91.82	93.45	5.5	Aspirin, Metoprolol, Telmisartan, Nitroglycerin, Lisinopril
146	52	FEMALE	1.6	75.5	106	125/90	7	NO	NO	24.87	1.3	6.32	171.13	41.88	252.55	39.37	219.85	166.89	10.3	Insulin, Telmisartan+ Hydrochlorothiazide
147	36	FEMALE	1.77	110.5	104	150/90	7	NO	NO	30.23	1.2	8.92	57.64	89.13	176.07	29.32	156.3	97.42	6.2	Metoprolol,Ormeloxifene
148	68	MALE	1.71	83	106	170/70	10	NO	NO	24.92	1.4	8.08	35.61	60.65	151.45	55.19	297.45	133.12	5.2	Carbamazapine
149	42	MALE	1.91	136.5	120	151/88	7	NO	NO	39.28	1.2	11.28	104.88	33.18	159.49	21.43	117.44	119.01	7.6	None
150	62	MALE	1.57	72.5	99	164/78	17	NO	NO	27.14	1	7.21	180.8	51.1	243.9	11.3	65	227	7.9	Lisinopril, Atorvastatin,Metformin, Glimepride
151	42	MALE	1.83	86	100	160/100	7	NO	NO	98.52	2.7	15.81	74.35	58.21	160.76	18.23	101.32	95.26	9.7	Telmisartan, Digoxin
152	78	FEMALE	1.66	76.5	98	130/60	38	NO	NO	64.1	1.8	12.77	108	79.25	214.39	27.14	145.39	106.9	4.4	Atorvastatin
153	70	MALE	1.68	83.5	105	185/82	7	NO	NO	40.05	0.9	7.3	106.23	31.93	160.24	22.08	125.39	150.5	7.9	None
154	61	MALE	1.75	66.5	79	120/70	8	NO	NO	23.76	1.2	7.96	90.6	36	131.33	21.13	115.64	117.2	8.7	Furosemide, Spironolactone, Telmisartan
155	62	FEMALE	1.62	82	104	180/80	37	NO	NO	34.9	1.1	9.6	109.38	62.89	207.62	35.35	191.75	94.26	6.8	Perindopril, Metoprolol
156	53	FEMALE	1.66	84	104	140/85	8	YES	NO	27.58	0.9	8.03	186.76	67.63	270.67	16.28	89.11	94.5	4	Propranalol, Neurovite
157	82	MALE	1.59	65.5	95	174/88	27	NO	NO	29.11	1.5	8.84	126.41	33.5	186.29	26.38	141.94	203.8	8.7	Glibenclamide
158	69	FEMALE	1.53	75.5	115	202/113	35	NO	NO	22.33	0.8	4.4	102.63	54.8	183.55	26.12	120.75	78.3	6.26	Perindopril, Bendroflumethiazide
159	53	FEMALE	1.68	106	112	127/83	11	NO	NO	30.61	1.1	5.1	167.31	68.81	257.34	21.22	102.51	97.32	6.9	Rosuvastatin, Carvedilol
160	41	FEMALE	1.69	136	140	143/86	10	YES	NO	35.03	1.31	6.21	169.31	52.74	266.57	43.62	263.41	167.79	6.55	Telmisartan+Amlodipine, Metoprolol
161	60	FEMALE	1.61	89	105	179/105	27	NO	NO	51.12	1.15	6.43	132.46	48.13	197.12	16.53	92.63	96.02	5.4	Telmisartan+Amlodipine, Metozalone, Amptryptyline, Propranalol
162	52	MALE	1.71	98	119	144/83	7	NO	NO	31.63	0.8	12.92	129.48	56.47	221.41	35.46	187.03	116.8	4.7	Rosuvastatin
163	70	FEMALE	1.58	68.5	99	190/90	10	NO	NO	30.6	0.8	4.06	175.66	55.31	247.97	16.98	94.51	107.29	5.7	Amlodipine
164	58	MALE	1.75	88.5	106	133/79	22	YES	NO	62.71	2.3	6.84	101.48	56.72	189.43	31.23	169.62	166.8	7.2	Perindopril, Aspirin, Amlodipine, Amiloride+ Hydrochlorothiazide
165	60	FEMALE	1.55	105.5	128	174/97	28	NO	NO	30.28	1	9.83	131.23	37.09	185.45	17.13	91.66	143.55	9.4	Metoprolol, Telmisaratan+Amlodipine
166	31	MALE	1.66	76.55	96	155/92	7	NO	NO	23.74	1.5	6.14	140.02	49.7	207.92	18.2	101.86	98.53	4.1	Perindopril, Propranalol
167	49	MALE	1.68	76	89	156/99	12	NO	NO	37.31	1.3	11.43	136.97	82.06	238.24	19.21	106.8	126.46	7.7	Esomeprazole, Amiloride+ Hydrochlorothiazide
168	68	FEMALE	1.57	74.5	102	130/89	21	NO	NO	21.39	1	10.43	148.93	57.56	225	18.51	100.38	143.08	8.5	Neurovite
169	58	FEMALE	1.59	50	79	120/70	8	NO	NO	40.12	0.6	5.41	120.3	26.92	135.08	7.86	53.3	87.75	4.8	Bisoprolol, Carvedilol
170	59	MALE	1.68	78	96	154/75	6	NO	NO	45.2	1.5	8.06	76.28	32.82	130.74	21.64	118.22	247.95	8.34	Atorvastatin, Carvedilol
171	76	MALE	1.71	74.5	96	130/71	43	NO	NO	44.42	1.2	6.34	147.49	55.06	221.05	18.5	86.54	187.69	4.5	Amlodipine, Telmisartan+ Hydrochlorothiazide
172	68	MALE	1.7	177.5	105	180/90	7	YES	NO	41.94	1	8.24	185.01	32.26	321.31	104.04	555.21	97.76	5.4	Perindopril
173	60	FEMALE	1.59	74	98	110/80	7	NO	NO	31.18	0.9	4.62	152.48	63.32	225	9.2	44	81.5	5.8	Propranalol
174	63	MALE	1.7	100	119	145/82	6	NO	NO	52.66	2.6	12.03	133.11	50.72	200.51	16.68	93.22	81.97	4	Metoprolol
175	51	MALE	1.73	95	108	142/82	26	YES	NO	59.6	1.5	6.02	147.95	46.65	210	15.4	83.07	80.9	5.7	Rosuvastatin
176	79	FEMALE	1.66	80	106	191/102	6	NO	NO	60.91	1.5	8.1	202.41	64.12	326.35	59.82	314.29	164.1	8	Furosemide, Telmisartan, Prednisolone
177	54	FEMALE	1.58	74.8	105	180/70	5	NO	NO	32.56	0.7	7.02	133.65	40.36	189.09	15.08	69.44	99.99	8	Losartan, Atenolol, Amlodipine, Simvastatin, Clopidrogrel
178	40	FEMALE	1.65	86.2	103	154/94	6	NO	NO	32.72	0.6	7.6	124.36	54.54	194.54	15.64	72.22	93.06	9.1	Telmisartan+ Hydrochlorothiazide,Amitriptyline,Propranalol
179	66	FEMALE	1.7	76.5	98	160/90	5	NO	NO	38.04	1.2	7.29	200.2	74.94	310.65	35.5	180.85	103.36	8.2	Torsemide, Spironolactone, Perindopril, Furosemide
180	67	MALE	1.74	107.5	127	180/90	9	NO	NO	52.61	1.5	5.47	138.29	53.28	191.57	20.91	109.86	115.61	7.11	Saxagliptin+Metformin Hydrochloride, Perindopril, Metolazone
181	45	FEMALE	1.67	100.5	119	143/94	6	NO	NO	36.31	1.3	7.8	153.28	58.75	242.64	30.61	153.01	166.81	8	Propranalol,Amitriptyline
182	43	MALE	1.64	61.5	87	130/80	5	NO	NO	32.9	1.1	5.33	91.39	48.86	155.24	14.99	80.97	122.28	8.5	Telmisartan+ Hydrochlorothiazide
183	69	MALE	1.71	77	96	130/70	5	NO	NO	45.64	1.09	8.03	181.56	45.46	264.22	37.2	185.98	93.26	6.9	Lisinopril, Amlodipine,Carvedilol, Valsartan+Hydrochlorothiazide
184	70	MALE	1.65	71.8	106	160/90	25	NO	NO	39.06	1.2	8	120.66	61.86	204.12	21.6	114.29	109.42	5.7	Metolazone, Telmisartan
185	52	MALE	1.76	81.5	94	150/90	9	NO	NO	28.86	1.1	6.32	86.68	45	145.9	14.22	65.12	98.51	7.6	Telmisartan, Lisinopril
186	39	FEMALE	1.68	67.5	78	180/100	10	NO	NO	20.53	1.28	6.89	116.58	33.08	175.9	26.24	121.16	102.3	5.66	Bendroflumethiazide, Lisinopril
187	53	FEMALE	1.53	76	108	150/90	9	NO	NO	28.07	1.2	8	96.17	58.48	176.15	21.5	113.51	98.01	4.8	Perindopril, Amlodipine
188	79	MALE	1.65	86	113	200/92	40	NO	NO	39.15	1.4	8.6	101.88	39.02	160.97	20.07	106.33	104.85	8	Metolazone, Telmisartan
189	65	FEMALE	1.58	95	116	140/70	38	YES	NO	39.34	1.3	7	144.85	61.46	227.64	21.33	112.67	86.4	5.9	Amiloride+Hydrochlorothiazide, Nifedipine
190	54	MALE	1.73	70.2	85	170/90	11	NO	NO	89.25	5.7	7.5	63.23	30.33	111.98	18.42	95.71	183.29	6.1	Irbesartan+Amlodipine, Metolazone, Metformin, Glimepiride, Clopidrogrel,Rosuvastatin
191	43	FEMALE	1.74	88	99	151/95	6	NO	NO	31.5	0.9	6.91	100.93	50.08	166.95	15.94	85.71	182.92	8.6	Lisinopril
192	40	MALE	1.8	78	90	130/80	5	YES	NO	24.61	0.7	8.82	105.39	36.52	177.39	35.48	202.38	88.43	8.3	Perindopril, Metoprolol
193	64	MALE	1.75	107.5	119	110/70	25	YES	NO	28.22	0.7	9.26	70.67	51.18	139.86	18.01	84.44			Rosuvastatin, Allupurinol, Perindopril
194	59	MALE	1.73	96.5	114	159/89	30	YES	NO	57.34	1.8	9	91.03	49	168.03	20.8	110	91.85	6.5	Allupurinol, Celecoxib
195	54	FEMALE	1.67	102.5	106	170/110	5	NO	NO	22.18	0.9	5.83	157.9	66.8	238.7	14.88	74.4	82	5.7	Bendroflumethiazide, Lisinopril
196	70	FEMALE	1.52	75	109	170/100	5	NO	NO	32.35	0.8	8.85	135.41	57.85	214.28	21.02	111.11	101.08	8.7	Rosuvastatin, Propranalol
197	16	MALE	1.81	99.5	95	146/83	5	NO	NO	24.63	0.9	6.8	114.43	46.34	175.65	14.88	68.42	85.86	6.6	None
198	60	FEMALE	1.66	81	100	150/80	5	NO	NO	16.7	0.7	6.57	152.65	49.57	212.53	10.31	56.54	115.5	6.1	Rosuvastatin, Propranalol
199	18	MALE	1.74	83.5	85	130/70	5	NO	NO	36.77	0.7	9.24	117.66	32.66	169.09	19.07	101.36	80.91	7.1	Metoprolol
200	75	MALE	1.65	72.5	95	160/89	5	NO	NO	29.66	1.5	7.28	109.93	52.72	203.68	41.03	230	101.85	5.1	None
201	50	MALE	1.71	85	102	190/90	5	NO	NO	89.52	2.2	11.39	131	45	219	38.6	218	86.5	10.56	Metolazone,Rosuvastatin
202	79	MALE	1.67	62.5	89	174/84	15	YES	NO	33.25	0.9	10.61	118.03	44.57	182.94	20.16	110.8	106.92	4.6	None
203	76	FEMALE	1.65	120.5	126	198/96	40	NO	NO	42.94	1.4	7.11	117.5	63.41	193.65	12.74	74.68	75.9	6.4	Metolazone, Telmisartan
204	70	FEMALE	1.6	70	102	160/80	44	NO	NO	26.76	1	4.7	179.35	55.92	261.16	25.89	135.42	85.55	4.3	Telmisartan+ Hydrochlorothiazide
205	45	FEMALE	1.69	91	101	130/60	9	NO	NO	32.03	1.3	3.9	102.35	41.21	175.76	32.3	167.04	86.69	5.5	Nifedipine, Candersartan
206	60	FEMALE	1.58	133	144	161/91	5	NO	NO	35.87	1.2	6.35	172.72	42.79	244.73	29.22	151.17	183.14	7.6	Lorazepam, Atorvastatin
207	68	MALE	1.71	92	112	152/92	25	YES	NO	33.93	1.3	7.5	78.26	32.61	125.73	14.86	84.13	74.43	6.1	Atorvastatin,Irbesartan+Amlodipine, Clopidrogrel
208	37	FEMALE	1.63	94.5	95	170/104	5	NO	NO	21.55	0.7	5.44	220.13	59.66	316.47	36.48	192.35	88.05	8.2	None
209	32	MALE	1.86	92.5	88	144/93	11	YES	NO	38.85	1.5	7.48	154.79	25.41	217.8	37.6	192.88	87.22	9.4	Atorvastatin, Lisinopril
210	83	MALE	1.77	77.5	102	220/90	43	YES	NO	29.03	1.1	5.86	309.56	51.33	378.78	17.89	99.39	104.42	4.9	Metolazone, Perindopril
211	68	FEMALE	1.64	86	118	150/80	6	NO	NO	36.25	0.78	5.67	144.72	70.77	263.52	21.63	118.48	102.94	5.04	Candersartan
212	63	FEMALE	1.61	107.5	105	170/100	37	NO	NO	31.23	1.2	10	138.37	32.4	203.2	32.43	171.3	153	6.7	Indapamide, Metoprolol
213	38	MALE	1.68	83	95	131/92	5	NO	NO	26.07	1.1	5	130.29	15	149.91	24.62	130.2	122.8	4.9	Furosemide, Metoprolol
214	43	MALE	1.63	88.5	100	140/86	10	NO	NO	43.49	1.1	6.75	117.4	32	163.2	13.8	72.5	87	6.3	Amlodipine,Telmisartan+ Hydrochlorothiazide
215	36	MALE	1.66	92	104	194/121	6	YES	NO	29.47	1.1	8.04	169.31	42.86	237.14	24.97	124.87	88.39	4.5	Metolazone, Perindopril
216	70	FEMALE	1.65	75.5	103	130/80	25	NO	NO	31.83	0.8	5.39	100.33	55.88	180.88	24.67	123.34	116.34	8.4	Metformin, Rosuvastatin,Perindopril,Clopidrogrel
217	60	MALE	1.8	105	119	148/105	8	YES	NO	17.87	0.8	6.85	109.81	41.16	165.52	14.55	72.76	109.41	6.2	Telmisartan, Indapamide,Amlodipine
218	50	MALE	1.54	66	83	190/90	15	NO	NO	36.96	1	3.93	119.67	54.12	189.17	15.38	76.92	87.06	6.9	Irbesartan+Amlodipine, Metolazone
219	34	FEMALE	1.66	73	89	123/84	5	NO	NO	31.42	1.3	6.76	113.31	57.13	186.71	16.27	81.33	109.53	6.07	Perindopril, Metolazone
220	70	FEMALE	1.56	58.5	96	153/110	44	NO	NO	24.92	1	4.97	121.4	51.8	189.07	15.87	79.35	114.68	6	Torsemide, Spironolactone, Telmisartan
221	66	FEMALE	1.47	83	112	158/98	6	NO	NO	22.13	0.9	6	204.84	83.56	310.74	22.34	121.74	106.78	7	Amiodarone
222	70	MALE	1.64	98	109	171/98	5	NO	NO	21.15	1	7.83	158.19	63.2	248.15	26.76	133.8	266.4	5.5	Perindopril
223	66	MALE	1.76	84	102	184/88	15	NO	NO	34.96	0.8	6.85	80.07	40.38	138.32	17.97	89.87	91.92	6	Atorvastatin, Perindopril,Glimepiride
224	63	FEMALE	1.63	106	122	170/100	15	NO	NO	36.48	1.22	5.82	126.57	43.54	188.57	15.46	67.28	89.3	6.3	Irbesartan+Amlodipine,Metolazone
225	51	MALE	1.81	88.5	101	160/94	15	YES	NO	30.59	0.6	5.36	142.52	70.16	261.58	48.9	254.55	86.86	10.1	Perindopril,Metolazone
226	51	MALE	1.74	97.2	114	180/110	30	YES	NO	29.81	1.29	11.77	125.61	47.09	189.54	17.9	84.19	79.22	5.7	Metolazone, Perindopril,Nifedipine, Glimepiride,Allupurniol
227	46	MALE	1.69	74	91	212/103	5	NO	NO	14.24	1	7.18	173.41	48.8	244.55	22.34	121.95	72.03	5.2	Metolazone, Atorvastatin,Perindopril
228	66	MALE	1.7	76	96	180/90	7	YES	NO	52.51	1.5	6.8	134.57	49.03	214.19	30.59	157.75	63.78	5.1	Metolazone, Telmisartan
229	56	MALE	1.65	105	126	138/96	5	NO	NO	23.86	1.08	8.56	110.49	47.9	202.24	43.85	234.13	126	6.99	Olmesartan, Metolazone
230	77	MALE	1.72	102.5	116	160/80	5	NO	NO	32.52	0.9	8.15	81.4	96.2	195.3	17.02	85.1	236.7	5.7	Clopidrogrel, Amlodipine,Losartan, Metoprolol
231	42	MALE	1.79	108.5	110	170/110	10	YES	NO	39.75	1.2	7.31	203.6	41.4	272.7	27.98	139.9	100	5.3	Perindopril, Metolazone
232	59	FEMALE	1.61	96.2	112	190/80	5	NO	NO	25.6	1	10.9	127.74	50.92	194.66	16	80	94.05	6	Glimepiride,Metformin,Amlodipine,Simvastatin,Losartan
233	54	MALE	1.72	106.5	117	128/78	5	NO	NO	28.54	1	8.87	134.07	37.65	196.08	24.36	121.79	82.39	4.2	Telmisartan, Torsemide, Amlodipine+Furosemide
234	57	FEMALE	1.63	90	104	150/90	5	NO	NO	25.22	0.6	4	158.23	56.64	229.6	14.73	74.63	79.9	4.2	Telmisartan+ Hydrochlorothiazide,Tab Calcium/Magnesium/Zinc
235	42	MALE	1.82	100.5	100	163/104	5	YES	NO	37.51	1.2	7.71	145.12	46.21	217.82	26.49	132.46	145.09	9	Rosuvastatin
236	41	FEMALE	1.62	93	98	150/94	12	NO	NO	46.37	1.4	9.45	173.74	57.6	250.52	18.66	99.31	78.23	5.6	Metolazone,Irbesartan+Amlodipine
237	47	FEMALE	1.63	70	87	146/86	5	NO	NO	14.2	0.8	6.77	155.18	57.14	243.81	31.49	158.48	79.48	7.9	Propranalol, Candersartan
238	65	FEMALE	1.63	71.5	92	147/101	8	NO	NO	30.17	1.3	9.4	90.03	45.93	153.11	17.15	79.73	89.22	7.5	Telmisartan+Amlodipine, Allupurinol
239	34	MALE	91.5	93	180	150/92	5	NO	NO	21.58	0.7	7.79	145.02	40.59	205.97	20.26	107.81	104.69	7.7	Propranalol, Lisinopril
240	42	MALE	1.76	95.2	109	147/87	9	NO	NO	34.32	0.9	9.26	147.18	46.26	210.32	16.88	94.31	89.82	6.8	None
241	61	MALE	1.66	92.5	107	200/136	5	YES	NO	53.66	1.6	9.25	140.14	61.55	227.52	25.83	135.14	83.88	4.5	Irbesartan+Amlodipine,Metolazone
242	65	FEMALE	1.63	101	101	200/96	20	NO	NO	28.62	0.7	6.42	142.33	57.71	215.59	15.55	83.78	81.93	6.3	Irbesartan+Amlodipine,Furosemide
243	57	MALE	1.66	85	103	220/120	6	NO	NO	45	1.2	5.9	157.73	35.46	206.24	13.05	75.31	125.55	5.9	Carvedilol, Spironolactone,Losartan
244	55	MALE	1.75	118.5	131	150/90	25	YES	NO	47.27	1.48	9.3	59.3	61.37	147.98	27.31	136.56	87.77	5.21	Propranalol
245	63	MALE	1.65	86.5	116	125/75	17	YES	NO	28.1	1.1	9.97	164.71	69.72	255.56	21.13	115.96	75.47	7.7	Vasopril, Amiloride+Hydrochlorothiazide, Candersartan,Propranalol,Amitriptyline
246	60	FEMALE	1.58	91.5	118	116/68	4	NO	NO	31.34	1	3.89	140.71	51.49	210.18	17.98	94.59	88.96	5.3	Irbesartan+Amlodipine, Atorvastatin
247	74	FEMALE	1.45	99	142	146/80	4	NO	NO	42.6	0.92	8.4	159	62.3	238.1	17.3	86.3	98.4	4.6	Furosemide, Metolazone,Hydrochlorothiazide,Valsartan
248	75	MALE	1.68	89.5	108	144/90	14	YES	NO	56.24	1.4	6.77	160.7	48.73	246.12	36.69	198.18	79.2	5.5	Furosemide,Amiloride+Hydrochlorothiazide, Amiodarone,Valsartan
249	47	FEMALE	1.71	92.5	106	176/100	14	NO	NO	21.21	0.9	3.02	166.41	53.64	235.22	15.17	85.87	106.32	6.9	Perindopril,Metolazone,Carvedilol, Atorvastatin
250	71	MALE	1.72	92	101	136/74	6	NO	NO	32.03	0.9	6.27	146.19	38.6	223.29	38.5	202.7	146.88	5.5	Metolazone,Losartan
251	41	MALE	1.67	90.5	105	147/92	19	YES	NO	27.45	1	4.5	174.22	44.02	228.71	10.47	62.14	91.38	5.2	Atorvastatin
252	89	FEMALE	1.52	85	117	145/85	40	NO	NO	29.41	1	13.47	100.81	89.06	217.76	27.89	149.44	104.38	8.5	Torsemide, Spironolactone,Clopidrogrel
253	51	MALE	1.86	98	103	143/82	8	NO	NO	32.01	1.56	7.76	167.82	58.13	253.99	28.04	130.2	102.98	6.3	Perindopril,Atorvastatin
254	68	FEMALE	1.5	84	124	130/80	24	YES	NO	31.05	0.9	7.63	100.05	48.76	164.38	15.57	87.79	126.62	6.1	Allopurinol
255	46	FEMALE	1.71	82	96	132/81	4	NO	NO	34.73	1.1	7.7	121.57	41.61	187.74	24.56	132.61	88.91	7.1	Amlodipine, Methyl dopa
256	32	MALE	1.8	89	92	139/79	4	YES	NO	37.1	1.3	10.33	131.22	65.22	230	33.56	184.62	123.02	5.4	Propranalol
257	40	MALE	1.81	88	100	124/85	4	YES	YES	35.27	1.3	10.41	130.54	68.31	226.04	27.19	145.92	91.23	7	Atorvastatin, Allopurinol
258	59	MALE	1.65	91	195	133/88	4	NO	NO	35.47	1.2	5	178.05	32.87	232.75	21.83	119.42	79.32	5.8	Losartan,Clopidrogrel
259	75	FEMALE	1.61	64.5	97	160/90	24	NO	NO	33.07	0.9	6.7	155.02	67.05	239.66	17.79	98.77	100	6	Furosemide,Losartan,Spironolactone,Metoprolol,Clopidrogrel
260	68	FEMALE	1.53	75	115	123/83	4	NO	NO	25.07	1.5	3.87	80.92	36.41	135.22	17.89	99.42	99.07	8.9	Losartan,Metoprolol,Furosemide, Spironolactone
261	85	FEMALE	1.51	51.8	91	110/80	73	NO	NO	74.31	1.5	8.52	143	31.4	196.3	22.16	110.16	114.2	8.4	Furosemide,Spironolactone,Losartan
262	78	FEMALE	1.56	47	77	152/89	35	NO	NO	34.65	1.2	7.68	123.5	33.6	189.5	22.5	64.3	126	6.7	Losartan, Hydrochlorothiazide
263	79	FEMALE	1.51	66	92	151/97	4	NO	NO	28.17	1.1	3.5	97	44.1	155.4	14.3	73.4	118.58	9.8	Torsemide,Spironolactone,Losartan
264	50	MALE	1.83	101	102	138/86	5	YES	YES	43.35	1.2	8.84	201.81	46.64	273.72	25.27	136.06	101.8	7.6	Atorvastatin,Amlodipine,Clopidrogrel
265	67	MALE	1.67	78.5	102	140/90	8	NO	NO	38.23	1	4.26	122.84	73.41	215.86	19.61	98.006	104.21	6.2	Candersartan
266	67	MALE	1.79	92	103	160/90	19	YES	YES	50.2	2.2	8.84	85.04	48.07	166.36	33.25	176.09	152.92	8.92	Telmisartan, Indapamide
267	51	MALE	1.76	105	118	118/82	7	YES	NO	32	1.5	9	207.26	46.69	286.69	32.74	173.87	159.94	7.2	Indapamide,Telmisartan+ Hydrochlorothiazide
268	57	FEMALE	1.73	165	169	169/92	5	NO	NO	38.23	1.2	8.38	150.45	47.83	218.88	20.6	103.01	106.16	7.41	Telmisartan+ Hydrochlorothiazide
269	40	MALE	1.69	84	95	140/85	5	NO	NO	26.67	1.1	6.8	76.57	69.99	180.92	34.36	181.62	126.24	5.5	Metoprolol, Trimetazidine
270	63	MALE	1.71	94.5	116	160/80	35	NO	NO	51	2	7.6	101	60.4	184.2	22.8	113.8	100	6.6	Furosemide, Nifedipine,Rosuvastatin
271	77	MALE	1.63	77	108	130/70	5	NO	NO	36.27	1	7.28	133.27	37.37	207.08	36.27	181.45	169.83	9.26	Valsartan, Metformin
272	65	MALE	1.68	68	90	210/110	5	NO	NO	134.89	3.63	8.89	114.52	31.58	157.89	11.79	48.96	131.2	6.05	Torsemide,Metolazone, Irbesartan+Amlodipine
273	69	MALE	1.7	90	102	166/76	15	NO	NO	53.19	1.6	5.6	90.83	39.38	146.88	16.17	80.83	106.47	7.6	Telmisartan+ Hydrochlorothiazide, Perindopril
274	57	FEMALE	1.57	59	104	130/74	3	NO	NO	36.81	1.39	8.85	114.73	40.2	178.57	18.94	104.67	89.03	5.73	Furosemide,Nebivolol
275	74	MALE	1.7	104	117	160/100	30	NO	NO	82.03	2.67	11.71	181.96	46.46	250.15	21.73	118.99	76.89	5.46	Torsemide, Furosemide, Spironolactone,Perindopril,Metoprolol
276	69	FEMALE	1.66	97	116	138/82	3	NO	NO	30.95	0.97	9.01	150.04	54.39	232.01	27.58	142.88	87.93	5.2	Allupurinol
277	79	FEMALE	1.57	72	105	138/60	33	NO	NO	49.27	1.24	7.47	94.08	44.58	162.72	24.06	130.12	80.66	5.71	Allupurinol,Metoprolol,Valsartan,Amiloride+Hydrochlorothiazide,Amlodipine
278	74	FEMALE	1.62	130	144	178/96	43	NO	NO	37.85	1.02	7.43	152.84	50.3	228.1	24.96	134.74	119.3	6.09	Simvastatin
279	78	FEMALE	1.52	98	130	166/82	3	NO	NO	34.32	1.38	7.58	111.27	51.44	180	17.29	96.13	104.59	5.84	Metolazone,Irbesartan+Amlodipine,Allupurinol
280	50	FEMALE	1.7	81	96	160/96	3	YES	NO	27.04	0.59	5.68	110	49.89	172.17	12.28	71.02	159.26	7.3	Metoprolol, Perindopril
281	50	MALE	1.72	104	118	160/110	7	YES	NO	42.94	1.27	7.89	115.95	49.92	197.95	32.08	155.43	82.85	5.56	Valsartan,Mecobalamin
282	42	MALE	1.88	95	98	136/88	5	YES	YES	30.75	1.47	5.67	145.91	47.77	219.41	25.73	136.9	85.16	5.9	Atorvastatin,Amlodioine+ Valsartan
283	44	FEMALE	1.69	72	94	202/100	8	NO	NO	58.59	1.61	7.6	104.01	35.7	153.42	13.71	58.6	141.24	8.44	Furosemide,Torsemide,Irbesartan+Amlodipine, Nebivolol
284	54	MALE	1.82	98.5	104	148/102	3	NO	NO	30.23	1.32	5.53	139.9	55.19	209.37	14.28	71.4	132.67	5.9	Atorvastatin, Lorazepam
285	55	MALE	1.76	126	135	134/85	13	YES	NO	43.3	1.26	8.89	124.1	54.18	195.15	16.87	84.37	70.65	4.4	Lisinopril,Irbesartan+Amlodipine
286	56	MALE	1.73	84	108	138/80	3	YES	NO	33.8	1.27	6.29	88.43	60.67	160.33	11.23	66.3	97.46	4.12	Neurovite,Amitriptylline
287	46	MALE	1.83	103	115	130/90	7	NO	NO	45.45	1.38	10.45	64.1	40.45	140.47	35.83	194.41	95.44	4.49	Neurovite, Perindopril
288	37	MALE	1.78	75.5	95	160/100	5	NO	NO	22.95	1.08	6.34	93.3	69.56	196.46	33.6	183.01	143.17	5.7	Metoprolol, Perindopril,Rosuvastatin,Clopidrogrel
289	50	FEMALE	1.76	89	104	182/90	4	NO	NO	30.08	1.4	5.78	129.73	64.9	231.02	36.39	196.75	220.17	6.22	Metolazone,Perindopril, Rosuvastatin
290	68	MALE	1.67	90	112	166/80	10	NO	NO	25.69	0.63	8.62	113.07	47.51	184.33	23.75	128.92	201.37	5.3	Metformin,Atenolol+Nifedipine,Carvedilol,Vasopril,Atorvastatin,Telmisartan+Amlodipine
291	74	MALE	1.63	67	100	232/112	38	NO	NO	53.25	1.47	5.84	129.93	38.37	190.45	22.15	125.89	145.83	8.3	Methyldopa, Amiloride+Hydrochlorothiazide, Nifedipine, Perindopril, Metolazone, Irbesartan
292	64	FEMALE	1.78	93	105	164/96	15	NO	NO	47.02	1.09	4.04	126.62	71.06	223.76	26.08	140.43	88.95	5.63	Indapamide, Irbesartan+Amlodipine
293	48	FEMALE	1.68	92.2	110	168/94	16	NO	NO	41.23	1.14	3.6	136.23	48.06	198	13.71	68.73	100.67	6.7	Amlodipine, Valsartan
294	53	MALE	1.77	85	103	170/78	3	YES	NO	44.59	1.17	10.2	73.26	44.59	149.81	31.96	164.83	128.68	4	Perindopril, Indapamide, Metolazone,Propranalol
295	67	MALE	1.72	79	106	156/50	25	YES	NO	39.11	1.19	8.49	108.07	35.68	158.92	15.17	85.56	122.13	8.24	Torsemide, Allupurinol
296	46	MALE	1.75	110	117	174/98	24	YES	NO	39.67	1.07	6.87	81.93	55.92	161.43	23.58	117.92	75.68	4.82	Metolazone, Irbesartan+Amlodipine
297	43	FEMALE	1.69	90	106	154/84	6	YES	NO	46.33	1.09	5.41	115.6	44.6	174.87	14.67	73.33	84.43	5.75	Indapamide
298	76	FEMALE	1.54	92	125	120/60	30	NO	NO	88.34	1.77	6.84	97.52	32.2	147.01	17.29	96.08	100.7	4.65	Torsemide, Lisinopril
299	58	MALE	1.72	82	108	148/94	3	YES	NO	41.13	1	9.33	128.91	36.27	188.49	23.31	106.6	77.24	6.53	Furosemide, Torsemide, Telmisartan
300	35	FEMALE	1.69	68	87	112/65	4	NO	NO	20.47	1.1	3.81	94.17	49.27	156.28	12.84	59.21	90.34	6.2	None
301	47	MALE	1.76	89	98	144/76	6	NO	NO	49.67	1.53	9.35	156.3	44.84	240.55	36.41	192.05	89.4	5.31	Lisinopril, Metolazone
302	42	MALE	1.7	92	109	116/70	9	NO	NO	40.41	1.2	4.52	77.2	58.43	146.27	10.8	54.05	128.48	6.3	Perindopril
303	41	MALE	1.7	71	89	120/84	4	NO	NO	27.18	1	6.33	92.66	68.73	173.13	11.6	58.11	148.83	6.2	Propranalol, Amlodipine, Metolazone, Telmisartan, Lorazepam, Metoprolol
304	50	FEMALE	1.61	123	130	180/100	6	NO	NO	29.62	0.8	6.34	100.42	45.2	168.28	22.64	123.24	125.15	6.83	Methyldopa, Bendroflumethaizide, Lisinopril
305	57	MALE	1.79	85	98	146/90	4	NO	NO	29.59	1.1	7.07	126.52	41.51	196.37	28.34	141.72	91.23	7	Perindopril, Metolazone
306	50	FEMALE	1.67	97	114	150/86	14	YES	NO	25.2	0.9	5.69	97.03	54.11	163.64	12.5	52.81	114.93	6.8	Valsartan, Methyl dopa, Amlodipine, Irbesartan+ Amlodipine
307	45	MALE	1.71	78	95	132/90	4	YES	NO	36.18	1.6	5.28	146.65	51.93	214.55	15.97	89.89	136.27	10.5	Indapamide,Telmisartan, Rosuvastatin
308	35	FEMALE	1.67	63	87	136/84	25	NO	NO	28.72	0.6	3.12	142.41	42.75	201.04	15.88	74.41	130.9	5.5	Methyldopa, Telmisartan, Metolazone, Amitriptyline, Domeperidone
309	60	FEMALE	1.52	80	105	152/80	4	NO	NO	30.87	1.3	9.15	98.09	54.02	185.82	32.81	159.4	165.04	7.2	Domeperidone, Telmisartan, Metolazone
310	74	FEMALE	1.59	74	114	108/54	34	NO	NO	96.52	3.6	11.37	88.86	50.26	170.35	31.23	166.36	136.06	6.1	Lisinopril, Telmisartan,Allupurinol
311	34	FEMALE	1.62	79.5	105	154/104	20	NO	NO	26.43	0.7	6.1	134.25	49.59	208.16	24.32	111.96	105.34	7	Methyldopa, Irbesartan+ Amlodipine
312	77	MALE	1.71	53	86	168/100	6	NO	NO	44.64	1.1	5.63	149.45	52.3	214.86	13.11	55.87	75.87	5.4	Rosuvastatin
313	45	MALE	1.78	82.5	98	156/118	4	YES	NO	54.2	1.5	5.15	121.16	51.9	191.38	17.88	94.39	96.49	5.8	Candersartan
314	84	MALE	1.55	82	114	140/70	44	NO	NO	39.08	1.3	6	98.95	56.4	171.83	16.48	92.31	101.11	7.2	Furosemide, Torsemide
315	73	FEMALE	1.59	50	84	166/110	41	NO	NO	59.52	1.44	7.94	122.34	38.8	174.59	13.45	77.14	71	4.53	Torsemide, Spironolactone,Valsartan,Metoprolol,Warfarin
316	82	MALE	1.64	83.5	110	162/80	4	NO	NO	56.28	1.7	9.02	127.8	40.59	214.37	45.98	244.69	190.12	6.9	Torsemide, Losartan, Amiloride+Hydrochlorothiazide
317	72	FEMALE	1.58	83	103	196/80	4	NO	NO	45.49	0.8	8.31	194.99	45.48	259.68	19.21	106.21	117.39	6.3	Perindopril, Metolazone, Rosuvastatin
318	60	FEMALE	1.66	75	99	180/120	28	NO	NO	44.38	0.7	6.1	180.63	40.45	253.44	32.38	166.53	120	5	Metolazone, Irbesartan+Amlodipine
319	61	MALE	1.79	90	103	152/100	6	YES	YES	36.47	1.1	5.67	147.33	42.35	200	10.32	61.71	137.21	5.5	Rosuvastatin, Perindopril, Allupurinol, Warfarin, Metoprolol
320	36	FEMALE	1.7	76	94	170/88	4	YES	NO	33.77	1.38	7.06	58.19	35.11	126.13	32.83	169.23	95.31	4.97	Labetalol, Nifedipine, Methyl dopa
321	49	FEMALE	1.65	82.5	98	150/100	12	NO	NO	21.95	0.71	4.47	153.74	55.11	242.6	33.95	179.89	94.7	5.71	Telmisartan+Hydrochlorothiazide
322	65	MALE	1.84	88	106	158/90	13	YES	NO	15.99	1.36	4.41	134.27	47.78	200	17.95	79.89	178.74	11.2	Atorvastatin, Indapamide,Amitriptyline
323	38	MALE	1.75	86.5	101	140/90	3	YES	YES	25.6	1.41	9.85	110.62	44.37	173.05	18.06	80.16	134.78	7.15	Torsemide, Metoprolol,Telmisartan,Indapamide
324	69	MALE	1.7	84.5	107	150/100	33	NO	NO	33.18	1.39	5.28	97.63	34.92	144.69	12.14	70.77	86.67	4.64	Telmisartan+ Hydrochlorothiazide, Carvedilol, Clopidrogrel, Spironolactone
325	49	FEMALE	1.62	77	101	145/80	5	NO	NO	24.74	0.84	5.5	141.13	62.25	230.8	27.42	146.04	113	4.7	Rosuvastatin, Indapamide+Amlodipine
326	72	MALE	1.65	71	96	110/80	35	NO	NO	35.99	1.32	9.55	109.35	72.74	249.04	66.95	349.79	133.2	6.3	Torsemide, Spironolactone, Metoprolol,
327	70	FEMALE	1.52	88	110	160/100	3	NO	NO	17.29	0.78	8.36	184.22	87.01	300	28.77	138.91	192.4	7.81	Metolazone, Rosuvastatin
328	59	FEMALE	1.56	127	137	142/82	5	YES	NO	19.22	1.17	8.19	62.64	34.38	120.77	23.75	128.89	98	6.09	Torsemide, Valsartan
329	65	MALE	1.68	73.5	98	120/70	5	YES	YES	17.98	0.6	5.69	193.55	44.07	223.26	25.64	123.19	80.29	4.96	Amlodipine, Candersartan, Indapamide, Lorazepam
330	46	FEMALE	1.66	78	95	206/108	8	YES	NO	15.26	1.3	5.48	107.63	46.3	176.22	21.59	112.97	116	4.81	Irbesartan+ Amlodipine, Metolazone
331	52	MALE	1.87	106		134/86	11	YES	NO	27.2	1.08	6.85	173.67	67.27	269.44	28.5	132.8	86.51	5.04	Indapamide, Atorvastatin, Cinnarizine,Neurovite
332	74	MALE	1.81	95	114	120/72	16	NO	NO	32.42	0.99	8.52	96.68	28.4	137.88	12.8	54.12	117.88	6.85	Metolazone, Nebivolol,Trimetazidine
333	42	FEMALE	1.7	141	136	174/122	20	NO	NO	33.39	1.38	9.23	153.46	40.34	222.41	28.61	133.04	88.54	7.39	Torsemide, Trimetazidine, Metoprolol
334	60	FEMALE	1.62	79.5	99	154/90	7	NO	NO	27.72	7.99	5.7	111.52	42.15	176.14	22.74	62.24	93.4	5.99	Perindopril, Amlodipine
335	70	MALE	1.63	91	116	160/98	3	YES	NO	25.87	1.36	8.65	153.38	36.82	207.39	17.19	95.81	79.2	4.54	Torsemide, Valsartan, Metoprolol
336	38	FEMALE	1.76	122	120	148/86	20	NO	NO	15.36	1.06	5.16	65.06	51.45	134.3	17.79	98.65	116.35	5.88	Amlodipine, Perindopril
337	43	MALE	1.69	91	115	120/80	9	NO	NO	20.61	1.4	7.52	160.93	40.54	235.42	33.95	179.52	97.33	4.87	Indapamide
338	61	FEMALE	1.5	72.1	101	148/86	8	NO	NO	17.19	1.12	5.65	133.89	52.23	217.62	31.5	152.78	79.78	5.29	Amlodipine, Indapamide+Amlodipine
339	59	MALE	1.66	75.5	95	140/92	13	NO	NO	17.34	1.16	5.93	118.81	60.51	196.61	17.29	96.04	97.95	5.04	Irbesartan+Amlodipine, Metolazone, Amitriptyline
340	74	MALE	1.69	68.5	92	148/88	3	NO	NO	20.31	1.23	8.97	127.15	56.51	211.65	27.99	149.9	110.53	4.96	Propranalol, Lorazepam,Metolazone
341	50	MALE	1.85	117	103	160/96	25	YES	NO	28.79	1.36	8.08	124.31	45.41	225.5	55.78	293.83	84.3	6.08	Irbesartan+Amlodipine, Aspirin, Valsartan, Metolazone
342	45	MALE	1.83	128.5	100	160/100	15	YES	YES	33.63	0.65	6.14	125.15	30.1	173.55	18.3	101.86	89.8	5.4	Furosemide, Torsemide, Perindopril, Metoprolol, Methyl dopa, Spironolactone
343	67	FEMALE	1.59	72	93	180/87	8	NO	NO	24.4	0.9	5.9	99	37	176	23.4	64	135	5.8	None
344	52	MALE	1.78	95.5	108	150/98	3	NO	NO	51.15	1.49	8.47	129.2	60.8	223.46	33.46	182.44	95.96	6.07	Indapamide+Amlodipine
345	43	FEMALE	1.71	92	102	146/96	5	NO	NO	40.2	1.16	6.08	127.47	55.08	214.08	31.53	167.7	107.91	6.15	Indapamide+Amlodipine
346	42	FEMALE	1.72	88	107	170/90	8	NO	NO	47.76	0.71	7.28	100.99	53.54	167.45	12.92	64.6	107.12	5.61	Atorvastatin, Perindopril,Metformin
347	48	FEMALE	1.61	83.5	104	230/120	5	NO	NO	47.95	1.49	5.53	103.02	54.33	175.33	17.98	89.92	108.29	6.56	Indapamide+Amlodipine, Metolazone
348	70	FEMALE	1.57	85	109	196/80	3	NO	NO	45.24	1.32	6.77	143.43	45.79	218.33	29.99	152.34	111.8	5.9	Perindopril, Metolazone
349	50	FEMALE	1.54	84	123	162/80	5	NO	NO	26.27	0.86	6.32	101.16	41.7	171.46	28.6	153.41	100.68	5.82	Amlodipine, Perindopril
350	55	MALE	1.74	96.5	106	140/80	6	NO	NO	49.58	1.11	6.45	114.75	69.89	201.32	16.68	93.49	94.17	4.68	Metolazone, Irbesartan+Amlodipine
351	50	FEMALE	1.59	112.5	129	168/99	7	YES	NO	39.04	0.93	7.66	83.88	73.58	176.57	19.51	107.69	115.04	4.95	None
352	64	MALE	1.62	109	133	160/100	6	YES	YES	28.35	1.04	6.2	134.89	43.42	214.05	35.74	188.57	76.47	5.94	Rosuvastatin
353	38	MALE	1.75	81	101	140/100	5	NO	NO	40.93	1.12	10	135.4	63.94	260.04	60.7	318.82	78.85	6.48	Perindopril,Indapamide
354	61	MALE	1.74	122	126	150/84	4	YES	NO	80.19	2.31	9.07	76.42	36.3	135.46	22.74	123.71	409.5	9.36	Torsemide, Perindopril, Indapamide,Rosuvastatin
355	47	MALE	1.67	102.5	115	130/90	6	NO	NO	34.51	1.09	6.61	120.79	53.1	204.93	31.04	151.72	6.5	4.86	Perindopril, Indapamide
356	47	MALE	1.75	111	117	148/90	3	YES	NO	25.95	0.97	7.47	130.69	53.52	221.55	37.34	206.67	78.95	5.4	Perindopril, Indapamide
357	36	MALE	1.81	82	98	119/48	1	NO	NO	32.49	1.03	5.36	142.52	63.15	214.94	9.27	35	88.74	5.85	Rosuvastatin
358	55	MALE	1.77	116.5	122	140/90	11	NO	NO	79.26	1.66	6.4	82.03	62.77	164.13	19.33	106.67	102.7	6.7	Rosuvastatin,Furosemide, Telmisartan+Amlodipine
359	54	FEMALE	1.56	86	111	150/90	25	NO	NO	31.9	0.92	6.81	137	70.13	234.97	27.84	129.23	76.19	6.03	Valsartan, Perindopril
360	45	FEMALE	1.67	104.5	119	140/90	5	NO	NO	19.99	0.98	8.34	115.43	45.27	186.67	25.97	139.73	124.5	5.85	None
361	32	FEMALE	1.58	83	95	160/95	5	NO	NO	47.79	1.18	6.49	162.2	53.62	238.24	22.42	121.08	99.09	5.31	Candersartan
362	48	MALE	1.71	77	88	220/110	13	YES	NO	31.32	1.04	7.3	143.43	78.61	241.61	19.57	87.74	109.62	5.58	Metolazone, Perindopril, Carvedilol, Telmisartan+Amlodipine
363	43	MALE	1.75	92	100	140/100	11	YES	NO	42.81	1.11	9.53	178.97	73.19	274.45	22.29	121.29	79.82	6.84	Carvedilol, Perindopril,Indapamide
364	69	FEMALE	1.69	72	91	150/90	11	YES	NO	40.13	1.01	5.93	126.95	61.67	207.95	19.33	106.67	171.2	5.67	Perindopril, Irbesartan+Amlodipine
365	80	FEMALE	1.58	98.5	110	186/79	41	NO	NO	40.11	0.92	8.05	143.93	54.26	211.69	13.5	57.5	74.96	5.76	Indapamide, Irbesartan+Amlodipine, Metolazone
366	41	FEMALE	1.59	55	80	180/94	3	NO	NO	25.28	0.84	3.06	109.79	61.25	187.92	16.88	94.4	107.44	5.31	Telmisartan+Hydrochlorothiazide
367	57	MALE	1.74	91	104	160/100	11	NO	NO	133.54	2.71	7.11	93.22	48.9	190.94	48.82	264.29	92.14	8	Torsemide,Irbesartan+Amlodipine, Metformin
368	78	MALE	1.72	97	116	160/80	35	NO	NO	59.47	1.49	9.95	187.95	45.29	255.07	21.83	119.46	95.58	6.03	Amiloride+Hydrochlorothiazide, Losartan, Indapamide
369	65	MALE	1.66	69.5	94	103/68	2	NO	NO	86.53	1.92	12.34	84.46	60.5	171.74	26.78	143.62	238.41	10.08	Torsemide,Insulin, Spironolactone,Rosuvastatin
370	54	MALE	1.79	115	123	130/86	2	NO	NO	32.02	0.96	5.56	111.93	46.53	192.03	33.57	178.52	95.07	9	Clopidogrel, Losartan, Irbesartan+Amlodipine
371	57	FEMALE	1.61	81	103	147/96	7	NO	NO	35.96	0.95	7.42	197.17	57.67	271.68	16.84	70.92	134.62	5.04	Amiloride+Hydrochlorothiazide, Telmisartan+Amlodipine,Propranalol
372	72	FEMALE	1.54	92	121	168/60	6	NO	NO	44.66	0.85	6.39	192.03	80.43	301.5	29.09	145.12	214.6	9	Amlodipine, Carvedilol, Indapamide
373	53	MALE	1.66	101	125	137/83	2	NO	NO	32.52	1.01	6.03	164.35	60.4	248.3	23.55	127.65	92.86	5.13	Spironolactone, Torsemide, Losartan
374	33	FEMALE	1.66	83.5	98	156/98	2	NO	NO	53.35	1.04	5.78	190.13	47.58	263.08	25.37	126.65	100.6	5.8	Metolazone, Perindopril, Rosuvastatin
375	44	MALE	1.72	80	101	150/90	18	YES	NO	53.95	2.3	10.14	91.34	62.06	165.55	12.15	165.55	103.14	5.6	Metolazone,Perindopril
376	82	FEMALE	1.56	55.8	93	136/80	44	NO	NO	23.93	0.78	6.67	110.17	67.36	198.08	17.55	77.78	118.41	4.95	Losartan,Furosemide, Carvedilol, Spironolactone
377	63	FEMALE	1.59	83	117	197/112	30	NO	NO	40.58	0.96	9.35	164.1	60.37	257.42	33.05	175.31	170.62	6.12	Domperidone,Metoclopromide, Irbesartan+Amlodipine,Metolazone,Metformin, Rosuvastatin
378	84	FEMALE	1.44	65	100	168/80	16	NO	NO	47.37	1.12	10.82	52	60.45	144.79	32.34	166.67	264.8	6.57	Torsemide, Rosuvastatin, Telmisartan,Indapamide
379	32	MALE	1.83	126	128	160/105	4	YES	NO	37.4	0.99	9.39	141.19	55.49	235.6	38.92	214.81	78.2	5.13	Amiloride+Hydrochlorothiazide, Amlodipine, Torsemide,Bisoprolol
380	75	MALE	1.69	78.5	100	160/80	2	NO	NO	40.17	0.83	7.91	133.83	44.07	190.39	12.49	52	106.3	4.95	Bisoprolol,Aspirin,Indapamide, Rosuvastatin,Telmisartan+Amlodipine
381	41	FEMALE	1.76	118	115	130/80	4	NO	NO	25.61	0.79	6.55	144.42	44.97	219.2	29.81	150.91	90.2	5.49	Propranalol, Amitriptyline
382	45	MALE	1.67	89.9	112	142/89	11	YES	NO	25.1	0.95	5.03	41.84	57.75	154.93	55.34	301.72	87.5	5.9	Carvedilol, Telmisatan+Amlodipine,Domperidone
383	73	MALE	1.67	66	91	160/78	10	NO	NO	28.69	0.84	4.52	108.23	53.02	173.41	12.16	50.83	78.82	5.31	Furosemide,Domperidone,Metformin
384	49	MALE	1.64	160	138	153/104	1	NO	NO	31.36	0.95	6.82	110.34	53.82	178.82	14.66	83.05	100.4	6.57	Perindopril, Indapamide
385	50	MALE	1.77	103.5	114	155/100	20	NO	NO	32.31	1	7.13	71.65	44.48	130.59	14.46	82.2	75.2	5.76	Candersartan,Indapamide
386	58	FEMALE	1.69	88	105	124/80	1	NO	NO	26.67	0.84	6.6	189.09	58.58	267.24	19.57	87.56	88.4	5.22	Propranalol, Amitriptyline, Atorvastatin
387	78	MALE	1.73	74	94	90/70	40	NO	NO	43.16	0.87	9.4	68.33	40.11	131.94	23.5	125	112.2	4.32	Torsemide, Spironolactone
388	42	FEMALE	1.7	90.5	106	145/90	4	YES	YES	34.82	0.84	7.94	63.87	43.8	122.99	15.32	86.96	145.62	4.95	Candersartan, Bisoprolol,Torsemide, Spironolactone
389	54	MALE	1.8	111	114	168/100	11	YES	NO	24.92	1.43	6.79	106.65	60.2	183.13	16.28	91.43	91.06	5.6	Lisinopril, Indapamide, Perindopril
390	53	FEMALE	1.63	75	91	150/90	14	NO	NO	22.62	1.14	3.18	63.13	67.55	137.14	6.46	32.29	77.14	5.6	Propranalol
391	55	FEMALE	1.54	116	134	153/75	19	NO	NO	33.71	1.23	6	55.91	52.69	134.78	26.18	140.97	160.8	6.12	Spironolactone,Amlodipine+Valsartan
392	61	MALE	1.78	78	100	181/108	11	NO	NO	43.56	1.14	5.19	135.48	43.09	203.64	25.07	135.27	157.5	9.07	Lisinopril,Irbesartan+Amlodipine, Domperidone,Rosuvastatin,Amitriptyline
393	48	MALE	1.81	103	113	148/90	14	NO	NO	63.88	1.53	8.5	152.21	42.61	211.3	16.48	77.42	72.44	6.3	Perindopril, Carvedilol, Lisinopril
394	41	MALE	1.75	120	122	180/130	11	NO	NO	42.85	1.59	7.73	57.08	57.97	153.82	38.77	208.91	93.42	5.7	Irbesartan+Amlodipine, Metolazone
395	56	MALE	1.7	95	112	160/100	11	NO	NO	68.05	1.7	7.38	109.12	62.77	195.04	23.15	125.96	107.3	7.5	Torsemide, Candersartan, Indapamide, Bisoprolol
396	45	FEMALE	1.63	99	109	148/102	16	NO	NO	35.4	0.83	6.13	99.4	40.66	167.65	27.59	147.64	101.4	5.3	Perindopril, Amlodipine
397	32	FEMALE	1.62	68	90	151/122	7	NO	NO	22.01	1.24	6.8	45.94	30.33	103.01	26.74	149.72	92.6	5.4	Torsemide, Bisoprolol, Telmisartan,Metolazone
398	45	MALE	1.8	80.5		140/85	2	NO	NO	30.48	1.02	6.71	157.27	43.86	232.19	31.06	153.22	113.2	5	Perindopril, Metolazone
399	46	MALE	1.83	110	124	170/90	11	NO	NO	40.1	1.07	11.35	87.94	69.97	175.9	17.99	99.56	103.8	5.2	Metolazone, Enalapril, Atorvastatin
400	46	MALE	1.69	108	121	132/76	17	YES	NO	34.16	1.25	3.39	69.38	58.33	154.09	26.38	141.99	100.39	6.2	Amitriptyline,Bisoprolol,Metolazone,Perindopril
401	73	FEMALE	1.54	68	103	170/90	11	NO	NO	31.71	0.89	9.79	119.8	81.87	218.24	16.57	87.75	90.08	5.5	Losartan, Metolazone
402	84	FEMALE	1.66	62	100	178/70	23	NO	NO	39.29	1.4	8.85	108.01	74.14	217.72	35.57	187.8	126.8	8.7	Perindopril, Indapamide, Atorvastatin
403	30	MALE	1.84	79	89	152/93	2	YES	YES	25.32	1.4	8.35	150.68	76.27	253.89	26.94	124.64	85.07	4.62	Nifedipine, Lisinopril
404	45	MALE	1.74	79.5	95	170/100	10	YES	NO	33.14	1	8.71	119.56	80.81	220.6	22.23	111	94.16	5.04	Indapamide, Perindopril
405	48	FEMALE	1.74	89	94	162/110	2	NO	NO	41.33	1.03	7.36	146.64	54.38	233.7	32.68	155.84	76.2	5.4	Telmisartan+Hydrochlorothiazide, Amitriptyline, Propranalol, Atorvastatin
406	55	FEMALE	1.63	61.5	86.2	156/60	2	NO	NO	43.09	1.28	4.68	39.28	50	101.42	12.04	70.21	146.78	7.14	Indapamide, Metformin
407	64	MALE	1.68	86	104	197/98	22	YES	NO	17.5	1.25	5.73	113.92	58.23	188.44	16.29	91.37	96.79	4.87	Metolazone, Valsartan+Amlodipine, Amitriptyline
408	47	FEMALE	1.78	103	109	165/100	22	NO	NO	20.96	1.25	4.2	126.62	69.94	226.62	30.06	157.81	92.96	5.54	Telmisartan+Amlodipine, Esomeprazole, Valsartan+Amlodipine, Metolazone
409	45	MALE	1.72	95	110	140/90	2	NO	NO	27.66	1.35	7.13	55.64	56.46	167.72	55.62	300.16	113.33	5.71	Indapamide, Perindopril
410	41	MALE	1.75	113	120	146/90	4	YES	NO	47.94	1.37	12.9	143.02	38.2	196.21	16.99	74.93	90.3	5.88	Candersartan, Indapamide
411	84	MALE	1.68	63	97	168/62	12	NO	NO	47.35	1.42	13.23	118.06	34.34	168.21	15.81	74.07	102.7	4.78	Metoclopromide
412	40	FEMALE	1.62	67	83	128/82	2	NO	NO	25.89	1.07	4.45	124.29	57.08	195.74	14.37	51.83	75.7	4.37	Methyldopa, Furosemide, Propranalol, Bisoprolol, Indapamide
413	65	FEMALE	1.46	47	83	145/90	7	NO	NO	24.11	1.11	5.25	119.24	84.62	228.14	24.28	131.34	79.62	5.29	Indapamide,Bisoprolol
414	47	FEMALE	1.6	60	79	136/86	3	NO	NO	89.32	1.61	11.71	165.12	56.57	260.15	38.46	207.32	106.8	5.4	Indapamide, Amlodipine
415	27	FEMALE	1.72	73.5	85	145/100	5	YES	NO	25.84	1.55	9.81	138.13	44.57	218.18	35.48	192.27	110.7	4.79	Amlodipine, Telmisartan+Amlodipine, Indapamide,Cinnarizine
416	69	MALE	1.7	94	106	140/70	12	NO	NO	58.78	2.06	9.45	62.57	42.81	131.05	25.67	138.29	104.12	5.74	Lisinopril,Indapamide, Bisoprolol
417	70	FEMALE	1.61	116	118	150/102	2	NO	NO	39.18	1.03	4.37	174.67	70.99	271.22	25.46	132.09	115.46	7.09	Indapamide
418	59	FEMALE	1.57	121	122	162/98	32	NO	NO	31.3	0.96	8.1	125.7	53.54	211.11	31.87	158.69	70.4	5.38	Torsemide,Bisoprolol
419	60	MALE	1.67	82	107	116/70	8	NO	NO	40.59	1.37	12.79	108.11	44.08	165.7	13.51	57.98	149.83	6.87	Carvedilol, Torsemide
420	74	MALE	1.68	83	105	125/75	12	YES	NO	17.42	1.27	6.88	91.66	51.06	157.99	15.27	86.46	85.57	5.96	Bendroflumethiazide, Losartan, Indapamide, Perindopril
421	68	FEMALE	1.63	92.5	121	140/90	14	NO	NO	39.97	1.23	8.22	151.85	45.03	219.62	22.74	123.85	192.8	7.02	Indapamide, Rosuvastatin,Amitriptyline, Losartan, Perindopril
422	46	FEMALE	1.77	121	114	130/80	9	YES	NO	21.81	0.68	2.43	136.83	44.36	196.32	15.13	65.98	95.8	5.52	Candersartan
423	80	MALE	1.76	87	97	140/80	20	YES	NO	70.27	1.8	7.22	77.94	79.78	172.03	14.22	61.29	135.7	5.21	Furosemide,Perindopril
424	42	FEMALE	1.66	76	95	220/108	4	NO	NO	40.13	1.05	5.77	118.45	60.9	199.4	20.05	110.29	92.4	5.5	Nifedipine, Telmisartan+Amlodipine
425	41	MALE	1.79	112	119	162/111	3	YES	NO	42.29	1.39	6.79	87.74	60.22	179.78	31.82	164.38	111.79	7.57	Perindopril, Indapamide
426	68	FEMALE	1.57	70	114	178/90	12	NO	NO	17.52	1.21	5	171.08	47.26	251.99	33.65	178.08	135.62	6.91	Telmisartan+Hydrochlorothiazide, Rosuvastatin
427	45	MALE	1.67	84.5	99	130/70	3	YES	NO	33.18	0.97	7.69	118.76	51.92	201.28	30.58	157.93	74.2	6.05	Metolazone, Candersartan
428	72	MALE	1.62	57.5	89	190/70	8	NO	NO	28.9	1.37	29.26	158.14	30.52	205	16.34	71.67	70.59	6.63	Enalapril, Rosuvastatin, Perindopril, Indapamide
429	56	MALE	1.72	92	106	117/74	10	YES	NO	21.24	1.15	7.66	57.14	40.58	132.37	34.65	182.5	82.5	5.63	Nifedipine, Metolazone
430	79	FEMALE	1.48	38	73	164/70	2	NO	NO	33.55	1.22	5.48	180.17	59.66	254.86	15.03	65.32	137.6	7.22	Perindopril, Rosuvastatin,Amitriptyline, Esomeprazole
431	39	FEMALE	1.56	92	118	150/100	2	NO	NO	26.91	1.51	6.56	139.75	46.8	200.57	14.02	60.21	76.4	4.87	Telmisartan+Amlodipine, Bisoprolol, Indapamide
432	44	MALE	1.85	99.5	103	210/130	9	YES	YES	40.23	1.19	6.27	50.02	36.76	103.27	16.49	87.21	85.4	5.63	Valsartan+Amlodipine, Metolazone
433	77	MALE	1.57	94	123	170/90	30	NO	NO	26.64	1.16	8.55	110.69	48.1	171.48	17.69	98.1	150.8	6.05	Torsemide, Enoxaparin, Telmisartan+Amlodipine, Rosuvastatin, Bisoprolol, Spironolactone
434	83	MALE	1.75	69	86	112/74	3	NO	NO	36.99	1.36	7.26	50.64	35.66	105.71	19.41	107.23	75	6.38	Atorvastatin, Clopridogrel, Candersartan, Amlodipine, Bisoprolol,Indapamide,Rivaroxaban
435	55	FEMALE	1.59	74	93	144/79	8	NO	NO	21.86	1.03	7.37	205.12	56.96	277.61	15.53	67.72	87.4	5	Indapamide, Allupurinol, Metolazone, Atorvastatin
436	64	FEMALE	1.64	120	136	197/88	4	NO	NO	39.24	1.21	9.04	119.75	34.59	176.58	22.24	121.26	71.06	5.12	Valsartan+Amlodipine, Torsemide,Bisoprolol
437	43	FEMALE	1.63	90	112	168/100	7	NO	NO	22.64	1.09	7.76	134.27	35.41	187.17	17.49	97.04	85.89	4.62	Candersartan, Nebivolol, Indapamide
438	45	MALE	1.8	118.5	128	140/100	5	NO	NO	57.17	1.44	5.16	32.62	68.13	198.8	98.05	525.07	198.13	10.13	Bisoprolol, Rosuvastatin, Indapamide
439	81	FEMALE	1.63	93.5	115	150/80	8	NO	NO	47.15	0.92	7.63	109.74	65.03	192.83	18.06	100.8	85.4	7.14	Perindopril, Rosuvastatin, Indapamide
440	53	FEMALE	1.46	73	101	150/100	2	YES	NO	26.7	1.5	4.96	180	100	250.08	15.9	230.56	136.58	7.98	Torsemide, Candersartan,Spironolactone, Bisoprolol
441	49	MALE	1.81	79	94	130/80	7	NO	NO	21.5	0.88	5.9	156.92	50.68	228.69	21.09	95.34	94.3	4.9	Perindopril,Bisoprolol,Enalapril,Telmisartan+Amlodipine
442	63	FEMALE	1.58	89	113	166/96	2	NO	NO	36.43	0.54	5.7	111.89	52.06	172.94	15.11	77.07	81.4	5.29	Telmisartan+Hydrochlorothiazide
443	35	FEMALE	1.75	151	136	136/94	14	NO	NO	50.86	1.54	6.56	157.32	66.3	243.33	19.71	108.79	98.62	4.96	Nifedipine, Valsartan+Amlodipine
444	72	FEMALE	1.58	107	95	167/103	33	NO	NO	33.88	1.2	7.52	160.93	47.94	231.31	22.44	122.15	125.9	7.48	Torsemide, Valsartan+Amlodipine, Bisoprolol, Rosuvastatin,Metformin
445	43	FEMALE	1.74	118	138	151/94	14	NO	NO	35.5	1.16	6.01	187.21	45.43	260.94	28.3	151.82	84.37	6.22	Indapamide,Telmisartan+Amlodipine, Rosuvastatin
446	45	MALE	1.66	83	105	132/100	2	NO	NO	21.32	1.35	7.78	86.49	33.93	134.07	13.65	78.1	84.91	5.21	Torsemide, Candersartan, Enoxaparin, Bisoprolol
447	35	MALE	1.76	107.5	118	135/79	5	NO	NO	22.62	0.78	4.73	61.36	63.61	137.11	12.14	70.65	99.71	4.68	Indapamide, Esomeprazole,Domiperidone, Bisoprolol, Furosemide
448	46	MALE	1.73	83	94	150/90	6	NO	NO	26.62	0.76	7.56	115.03	60.87	194.2	18.3	101.54	81.2	5.38	Nifedipine, Candersartan, Telmisartan+Amlodipine
449	59	MALE	1.65	88	113	140/96	37	NO	NO	36.92	1.27	8.19	182.43	67.64	267.52	17.45	97.26	100	5.71	Irbesartan+Amlodipine, Metolazone
450	49	MALE	1.8	110	114	122/78	5	NO	NO	48.16	1.18	9.59	128.49	58.53	219.3	36.28	191.22	90.9	4.79	Perindopril,Paroxetine
451	51	FEMALE	1.58	89	110	94/60	22	NO	NO	30.15	1.21	6.02	144.71	49.29	217.75	23.75	128.57	78.4	5.12	Lorazepam, Tab Calcium/Magnesium/Zinc
452	56	MALE	1.64	65	89	176/106	6	NO	NO	54.15	1.7	6.67	144.74	54.61	221.45	22.1	100.54	112.81	6	Metformin+Glimepride, Candersartan, Bisoprolol
453	51	MALE	1.67	94	109	142/84	15	NO	NO	29.61	1.35	5.93	142.02	61.99	240.82	36.81	209.4	91.69	7.76	Candersartan, Metolazone
454	62	MALE	1.71	106	119	160/94	12	YES	NO	35.86	1.28	5.68	173.82	53.13	253.2	26.25	126.26	80.2	4.88	Amlodipine, Indapamide
455	66	FEMALE	1.56	81	109	140/80	25	NO	NO	54.38	1.17	5.25	226.69	52.71	303.43	24.03	115.23	102.1	5.27	Aspirin, Perindopril,Rosuvastatin
456	50	FEMALE	1.61	77.5	109	148/80	27	NO	NO	24.62	0.94	4.68	86.07	66.93	170.49	17.49	97.4	85.34	6.11	Rosuvastatin, Indapamide,Aspirin
457	58	MALE	1.64	80.5	99	162/80	8	NO	NO	56.12	1.38	7.47	92.39	30.73	137.28	14.16	80.75	146.3	7.9	Metolazone,Rosuvastatin
458	60	MALE	1.65	67	89	172/96	22	YES	NO	28.13	1.28	5.78	130.71	49.33	195.87	15.83	69.01	122.81	6.03	Candersartan, Metolazone, Bisoprolol
459	57	MALE	1.7	78	97	171/99	4	NO	NO	28.12	1.25	5.73	106.07	34.71	155.5	14.72	63.73	97.84	5.92	Metformin,Rosuvastatin,Aspirin,Amitriptyline
460	53	MALE	1.74	84.5	96	240/142	24	YES	NO	63.06	1.65	6.78	145.04	41.31	218.69	32.34	161.72	109.8	6	Valsartan+Amlodipine, Metolazone
461	47	MALE	1.73	87	107	189/106	10	NO	NO	41.21	1.3	5.31	55.48	32.58	102.72	14.66	88.39	156.81	5.76	Perindopril, Metolazone, Rosuvastatin, Amitriptyline, Metoprolol
462	69	FEMALE	1.54	63.5	104	180/82	2	NO	NO	52.67	1.31	4.9	153.49	50.26	222.51	18.76	83.92	100.8	5.23	Perindopril, Rosuvastatin
463	33	MALE	1.7	65	82	140/90	2	NO	NO	32.47	1.4	3.4	105.69	51.04	176.26	19.51	107.69	91.6	4.54	Amlodipine
464	86	FEMALE	1.67	71	97	160/100	46	NO	NO	60.55	1.36	6.19	131.52	54.65	202.1	15.92	69.5	106.7	5.4	Valsartan+Amlodipine, Clopidogrel
465	68	MALE	1.65	120	126	148/50	31	NO	NO	52.55	1.25	8.22	58.87	29.59	100.7	12.24	71.06	8.48	132.8	Torsemide, Losartan,Metolazone, Metoprolol
466	65	MALE	1.76	106	117	160/80	22	NO	NO	29.84	0.94	5.88	117.42	64.4	201.33	19.51	107.69	109.6	6.91	Metolazone, Glimepride
467	48	FEMALE	1.49	85	99	160/96	5	NO	NO	19.04	0.8	5.63	108.26	48.19	178.31	21.86	119.38	75.28	5.31	None
468	50	MALE	1.78	88.2	91	155/101	5	NO	NO	32.89	1.06	5.46	80.28	38.79	146.67	27.6	145.32	87.69	6.12	Amitriptyline, Propranalol
469	65	FEMALE	1.71	129	132	130/86	15	YES	NO	51.56	1.19	8.22	62.01	42.31	129.7	25.38	136.69	104.85	6.03	Torsemide
470	68	FEMALE	1.61	105	134	125/71	5	NO	NO	46.68	0.98	6.49	78.91	55.61	161.18	26.66	143.08	85.66	6.12	Amitriptyline, Telmisartan+Hydrochlorothiazide
471	60	FEMALE	1.71	94	103	170/100	10	NO	NO	22.14	0.7	5.7	119.7	57.07	198.61	21.84	102.4	78.73	5.7	Telmisartan+Hydrochlorothiazide, Spironolactone, Bisprolol, Amlodipine
472	71	FEMALE	1.6	84	112	120/60	5	NO	NO	49.02	0.93	10	134.67	42.71	231.4	54.02	297.01	96.14	6.21	Indapamide, Torsemide
473	66	FEMALE	1.6	97	116	192/95	3	YES	NO	48.36	1.12	5.81	44.17	31.41	123.08	47.5	257.6	224.83	11.5	Perindopril
474	71	FEMALE	1.57	64	91	120/60	25	NO	NO	41.02	0.83	5.7	100.11	69.68	190.21	20.42	112.4	74.71	10	Amlodipine, Perindopril, Nitrofurantoin
475	57	FEMALE	1.58	87.5	108	150/90	1	NO	NO	28.51	1.02	5.41	106.27	46.9	171.58	18.41	100	77.24	6.4	None
476	55	FEMALE	1.73	95	107	120/60	5	NO	NO	30.48	0.84	7.23	54.32	34.27	120.42	31.83	161.54	71.37	6.8	Amitriptyline, Valsartan, Perindopril
477	73	FEMALE	1.55	114.5	137	158/100	20	NO	NO	25.21	0.85	6.98	71.54	37.21	132.49	23.64	128.39	85.2	5.85	Telmisartan, Spironolactone, Enoxaparin, Esomeprazole
478	49	FEMALE	1.62	86	106	160/114	2	NO	NO	22.33	0.61	5.49	83.41	41.1	147.59	23.08	131.04	181.24	11.1	Methyldopa, Nifedipine, Aspirin
479	71	FEMALE	1.66	90	117	180/50	2	NO	NO	35.16	0.83	7.17	91.27	63.71	182.96	27.97	148.62	88.24	7.2	Indapamide, Telmisartan+Amlodipine, Amlodipine Besilate
480	82	MALE	1.71	81	111	140/70	5	YES	NO	108.4	2.87	4.5	84.99	33.1	135.17	17.08	95.24	78.05	6.03	None
481	37	FEMALE	1.68	70	91	170/96	2	YES	NO	34.46	1.11	8.13	143.7	53.91	229.37	31.76	155.88	74.98	6.4	Amitriptyline, Telmisartan, Methyldopa
482	67	MALE	1.71	110	136	150/70	8	NO	NO	141.8	2.57	6.34	50.47	59.41	133.8	23.92	126.47	104.35	6.03	Amlodipine, Torsemide, Atorvastatin, Perindopril, Metformin
483	44	MALE	1.76	78	94	178/110	6	YES	YES	24.86	1.3	8.58	67.78	42.83	144.71	34.1	170.48	72.17	6.39	Lisinopril, Perindopril/ Amlodipine
484	83	FEMALE	1.56	90.1	113	130/80	10	NO	NO	34	0.95	5.64	131.03	48.48	205.03	25.52	137.6	71.93	7.38	None
485	61	MALE	1.56	74	106	120/80	6	NO	NO	37.35	1.15	7	133.81	76.3	223.68	13.77	68.84	107.35	5.88	Valsartan+Amlodipine, Amitriptyline
486	56	FEMALE	1.73	108.5	125	142/80	20	NO	NO	28.82	1.03	4.45	116.07	45	176.88	15.81	92.57	78.84	6.12	Valsartan,Nattoenzym
487	43	FEMALE	1.69	98	114	180/110	5	NO	NO	38.47	0.99	7.23	142.49	57.51	219.54	19.54	107.97	75.18	5.7	Perindopril+Amlodipine, Nattoenzym
488	54	MALE	1.6	75	98	157/77	13	NO	NO	30.39	0.97	5.7	103.11	72.73	198.77	22.93	124.64	86.5	4.5	Indapamide, Propranalol
489	40	FEMALE	1.72	90	94	148/90	2	NO	NO	20.5	0.94	3.37	93.96	43.78	151.02	13.48	76.74	84.09	5.6	Methyl dopa, Nifedipine
490	39	MALE	1.78	128	124.5	140/90	5	YES	YES	52.54	1.07	7.5	144.54	42.83	222.09	34.72	186.49	101.8	9.4	Amitriptyline, Rosuvastatin, Propranalol
491	63	FEMALE	1.62	71.5	98	193/73	14	NO	NO	27.14	0.85	3.45	136.73	37.2	195.4	21.47	118.52	111.2	8.91	Metolazone,Amitriptyline
492	66	FEMALE	1.66	135	131	142/80	6	NO	NO	27.21	1.02	3.4	92.26	44.36	158.19	21.55	117.65	160.5	7.92	Valsartan, Amlodipine, Atorvastatin, Indapamide, Aspirin
493	85	MALE	1.6	63.5	96	169/85	30	NO	NO	28.08	0.96	6.8	170.73	52.41	225	31.86	168.42	121.48	5.94	Torsemide, Telmisartan
494	60	MALE	1.68	80	99	154/80	11	YES	NO	40.48	1.05	7.26	72.51	32.81	141.3	35.98	195.29	78.95	6.03	Telmisartan+Amlodipine, Nattoenzym
495	52	MALE	1.85	115	123	120/70	1	NO	NO	53.52	1.3	8.23	66.41	38.88	166.34	61.05	330	114.69	13.1	Torsemide, Rosuvastatin, Bisoprolol, Telmisartan
496	38	FEMALE	1.63	102	111	158/100	1	NO	NO	37.35	0.9	3.5	110.42	49.14	172.97	13.41	70	75.84	6.84	Labetalol
497	79	FEMALE	1.51	102	118	150/70	10	NO	NO	23.73	0.76	4.73	71.39	43.87	132.1	16.84	94.2	84.7	6.57	Torsemide, Bumetanide, Spironolactone
498	62	FEMALE	1.62	84	102	130/70	20	NO	NO	26.03	0.93	6.06	96.09	67.34	196.3	32.87	173.91	113.9	6.57	Indapamide
499	78	FEMALE	1.51	93.5	115	140/80	12	NO	NO	52.32	0.92	6.24	137.93	50.91	214.12	25.28	138.14	82.51	6.84	Enoxapirin,Perindopril
500	41	MALE	1.73	101	107	182/100	2	YES	NO	38.57	0.98	6.58	89.96	40.21	163.53	33.46	180.74	69.89	6.93	Amitriptyline, Amlodipine Besilate, Telmisartan+Hydrochlorothiazide
501	57	MALE	1.74	77	91	170/92	10	YES	NO	21.2	1	6.63	131.02	51.09	206.33	24.22	110.61	203.17	8.5	Amlodipine, Irbesartan+Amlodipine, Nattoenzym, Atorvastatin
502	51	FEMALE	1.57	62.2	86	155/80	1	NO	NO	23.51	0.84	3.81	94.69	64.44	175.95	16.82	90.91	93.25	5.6	None
503	47	MALE	1.79	103	117	150/86	15	YES	NO	22.4	1.09	10.56	76.1	75.95	211.39	59.34	316.57	126.36	6.03	Amlodipine, Perindopril,Nattoenzym
504	60	MALE	1.83	80	94	160/90	1	YES	NO	22.68	1	8.53	81.85	46.75	198.83	70.23	366.29	89.26	6.03	Telmisartan+Hydrochlorothiazide
505	78	MALE	1.62	87	112	175/80	40	YES	NO	48.62	1.17	11.1	67.41	47.96	150.29	34.92	184.62	101.21	5.94	Telmisartan+Amlodipine, Indapamide, Glimepiride, Metformin, Simvastatin
506	47	MALE	1.8	105	107	150/95	10	NO	NO	28.55	1.03	7.07	92.2	41.46	161.14	27.48	145.24	86.97	6	None
507	76	FEMALE	1.6	62	87	120/79	10	NO	NO	42.44	1.2	5.65	147.63	58.43	229.76	23.7	128.95	80.32	5.89	Nattoenzym
508	76	FEMALE	1.6	66	97	150/70	5	NO	NO	20.88	0.8	3.76	107.25	51.94	176.47	17.28	100	76.19	6.39	None
509	62	MALE	1.75	97.5	109	130/80	16	YES	NO	28.47	0.66	7.03	158.93	41.44	236.17	35.8	190.19	91.78	6.3	Rosuvastatin, Bisoprolol
510	50	MALE	1.58	67	88	120/90	5	NO	NO	208.43	5.12	13.86	47.48	49.25	148.59	51.86	279.93	150.2	9	Torsemide, Metformin, Amlodipine Besilate
511	62	FEMALE	1.66	55.5	84	120/70	2	NO	NO	28.15	0.9	4.4	201.06	44.6	274.13	28.47	139.24	93.11	7.83	Perindopril, Rosuvastatin,Glimepiride+Metformin
512	57	FEMALE	1.7	82	104	103/60	6	NO	YES	23.36	0.9	3.16	104.93	54.46	177.05	17.66	83.08	75.86	5.22	Domperidone,Telmisartan+Amlodipine
513	73	FEMALE	1.6	88.5	109	190/70	1	NO	NO	38.42	0.9	7.13	127.73	45.29	188.02	15.6	88	115.79	5.49	Irbesartan+Amlodipine, Spironolactone
514	41	MALE	1.67	70.5	95	120/76	1	NO	NO	20.3	1.02	4.95	91.23	40.19	159.28	27.86	149.33	85.53	5.58	Lexapro
515	37	MALE	1.66	80.5	97	144/89	6	YES	NO	20.58	1.11	6.96	131.27	52.78	222.8	38.75	193.75	84.62	5.76	Propranalol, Domperidone
516	42	FEMALE	1.67	160	147	111/71	18	YES	NO	25.72	0.89	7.83	80.11	56.91	172.02	35	175	72.09	5.13	Rosuvastatin, Perindopril
517	49	MALE	1.78	97.5	106	126/90	11	NO	NO	29.26	1.07	6.32	158.41	51.13	241.38	31.84	165.59	99.8	5.85	Rosuvastatin
518	72	MALE	1.65	83	108	160/100	31	YES	NO	39.53	1.17	12.28	192.77	58.65	263.1	31.68	158.44	133.47	5.31	Perindopril, Rosuvastatin, Nattoenzym
519	67	FEMALE	1.56	83	107	153/74	6	NO	NO	42.87	0.97	5.85	109.39	52.61	178.87	16.87	93.51	79.82	4.68	Monteleukast, Indapamide, Bisoprolol
520	59	MALE	1.68	70	93	122/80	2	NO	NO	36.65	1.18	7.91	90.1	63.33	186.53	33.1	175.51	58.92	6.3	Perindopril
521	65	MALE	1.7	67	90	146/80	36	YES	NO	112.91	3.23	7.61	113.29	48.77	211.89	49.83	269.47	143.1	5.85	Torsemide, Perindopril, Glimepiride+Metformin,Rosuvastatin
522	60	FEMALE	1.58	94.5	113	190/80	11	NO	NO	40.97	1.22	5.88	141.19	58.82	218.18	18.17	80.85	71.98	5.58	Telmisartan+Amlodipine, Indapamide
523	39	FEMALE	1.68	71	96	138/75	15	NO	NO	24.14	0.94	8.92	90.85	27.67	130.16	11.64	66.82	70.55	5.04	Torsemide,
524	57	MALE	1.76	95.8	103	160/78	14	NO	NO	53.13	1.26	6.48	149.41	51.67	223.04	21.96	119.63	90.08	5.3	Perindopril, Spironolactone, Bisoprolol
525	48	FEMALE	1.67	75	107	140/85	10	NO	NO	26.67	1.01	5.11	137.89	42.28	211.54	31.87	164.21	103.51	8.1	Telmisartan, Rosuvastatin
526	60	FEMALE	1.67	93	109	130/88	24	NO	NO	33.96	0.99	4.72	118.56	65.97	198.08	13.55	77.87	75.82	5.31	Perindopril
527	47	FEMALE	1.59	85.5	103	130/90	1	NO	NO	37.22	0.92	4.76	162.05	38.33	213.9	13.52	76	87.1	4.6	Metoprolol
528	50	FEMALE	1.67	60	81	140/75	1	NO	NO	40.14	0.95	7.61	125.39	57.21	205.74	23.14	127.43	55.79	5.8	Indapamide, Carvedilol, Atenolol
529	63	MALE	1.69	80	104	140/95	7	NO	NO	50.83	1.09	9.32	110.02	39.35	206.67	57.3	301.54	99.06	6.75	Spironolactone, Telmisartan,Indapamide, Amitriptyline, Bisoprolol
530	57	FEMALE	1.63	126.5	130	150/94	1	NO	NO	40.98	1.04	5.76	120.59	54.2	199.01	24.22	131.11	79	4.5	Indapamide, Amitriptyline, Propranalol
531	71	FEMALE	1.63	76	102	156/86	8	NO	NO	33.91	0.86	3.36	122.55	71.35	211.71	17.81	99.05	99.05	4.68	Perindopril
532	43	MALE	1.72	79	95	155/97	7	NO	NO	34.46	1.04	6.24	135.36	47.02	198.86	16.58	92.93	71.87	6.21	Perindopril, Bisoprolol
533	46	FEMALE	1.67	105	121	170/120	31	NO	NO	42.19	1.04	6.41	127.34	47.49	200	25.17	135.92	94.05	6.39	Telmisartan,Amlodipine, Atorvastatin
534	48	FEMALE	1.73	148	130	158/114	16	YES	NO	36.73	0.88	6.95	125.14	42.12	198.9	21.64	115.32	64.09	5.67	Metolazone, Bisoprolol, Irbesartan+Amlodipine, Rosuvastatin
535	59	MALE	1.6	84	40	158/87	31	YES	NO	47.14	1.08	8.78	119.43	42.47	196.94	35.04	185.42	91.45	5.76	Telmisartan+Amlodipine, Metolazone,Cinnarizine
536	67	MALE	1.69	62	34	150/100	6	YES	YES	50.54	0.96	5.89	115.68	49.41	179.55	14.46	82.47	90.9	5.94	Telmisartan, Bisoprolol,Bumetanide
537	52	MALE	1.75	93	39	160/100	11	YES	NO	36.3	1.02	6.71	39.56	59.73	131.15	31.86	169.23	70.82	5.67	Amitriptyline
538	59	FEMALE	1.57	85	114	160/84	1	NO	NO	36.76	0.89	6.87	76.19	53.23	160.49	31.67	158.85	76.04	7.11	Perindopril
539	51	MALE	1.8	105	113	170/90	17	YES	NO	45.32	1.04	7.69	128.71	49.03	206.17	26.43	146.92	93.48	6.57	Irbesartan+Amlodipine, Metolazone
540	55	MALE	1.88	107	41	140/70	18	NO	NO	24.42	0.81	5.11	103.54	51.95	172.09	16.6	85.03	82.16	6.93	Telmisartan+Hydrochlorothiazide
541	46	FEMALE	1.63	106	118	143/80	1	YES	NO	37.26	1.19	7.77	113.43	52.1	185.31	19.78	109.38	78.3	5.9	Torsemide, Telmisartan, Enoxaparin, Amiodarone, Bisoprolol
542	71	FEMALE	1.63	85	110	170/90	13	NO	NO	59.17	1.33	5.45	107.96	41.71	187.57	37.88	209.09	76.88	6.12	Amitriptyline, Indapamide
543	70	FEMALE	1.59	61	96	140/80	1	NO	NO	26.68	0.94	4.62	161.62	64.16	250	24.22	111.11	70.29	5.94	Furosemide, Rosuvastatin
544	48	MALE	1.7	91	107	130/100	28	NO	NO	32.02	1.13	6.45	59.58	54.34	134.54	20.62	113.1	100.8	7.56	Torsemide, Bendroflumethiazide
545	42	MALE	1.83	123	105	130/80	11	NO	NO	35.2	0.79	4.25	120.67	32.41	183.26	30.18	152.6	86.1	6.2	Perindopril, Valsartan
546	40	MALE	1.57	80.5	86	140/90	16	NO	NO	42.92	1.2	6.8	176.99	36.02	224.43	11.42	67.14	114.45	7.5	Telmisartan+Hydrochlorothiazide, Rosuvastatin
547	76	FEMALE	1.54	70	114	180/80	20	NO	NO	35.69	1.1	7.19	140.58	39.84	193.68	13.26	75.32	97.67	5.96	Carvedilol, Perindopril,Indapamide
548	37	MALE	1.83	95	99	160/90	10	NO	NO	33.98	0.8	5.76	128.96	39.58	181.48	12.92	72.66	71.43	5.8	Domperidone, Cinnarizine, Tab Calcium/Magnesium/Zinc, Lorazepam, Indapamide
549	60	MALE	1.72	117	127	150/80	10	YES	NO	21.26	0.94	5.43	92.08	85.9	215.94	37.96	207.48	77.38	5.67	Torsemide, Enoxaparin, Dexamethasone
550	79	MALE	1.7	69	89	170/110	40	NO	NO	36.15	1.07	6.38	93.52	47.47	166.47	25.48	137.39	82.3	5.4	Telmisartan+Hydrochlorothiazide, Amlodipine, Bisoprolol
551	54	MALE	1.72	118.5	127	120/80	23	NO	NO	28.52	0.84	7.27	143.16	58.59	237.5	35.75	193.75	85.25	5.94	Atorvastatin
552	53	MALE	1.89	110	113	160/100	10	YES	YES	26.7	0.71	6.5	104.7	45.5	177.8	28	140	89	5.5	Atorvastatin, Perindopril
553	53	FEMALE	1.53	75	93	199/115	11	NO	NO	24.36	0.86	5.65	132.32	60.93	219.11	25.86	143.19	126.55	5.31	Telmisartan+Hydrochlorothiazide, Amlodipine, Propranalol
554	40	MALE	1.79	91	54	138/95	1	NO	NO	160.4	6.19	11.23	73.82	31.02	176.47	71.63	383.19	90.2	4.2	Metoclopromide, Telmisartan+Hydrochlorothiazide, Rabeprazole
555	43	FEMALE	1.62	81	93	130/80	9	NO	NO	35.46	0.84	5.9	143.16	60.08	219.98	16.74	93.52	151.85	6.3	Perindopril, Atorvastatin
556	41	MALE	1.72	78.5	96	110/80	1	NO	NO	27.09	0.9	6.12	55.18	43.73	127.61	28.7	150.39	86.41	6.79	None
557	38	MALE	1.88	82	86	144/89	1	NO	NO	17.18	0.93	5.53	113.33	37.87	173.96	22.76	123.73	96.23	4.68	Perindopril, Amitriptyline, Propranalol
558	64	FEMALE	1.58	80	113	200/60	3	NO	NO	36.04	0.87	7.99	80.4	31.74	139.39	27.25	147.76	97.03	5.67	Telmisartan+Hdrochlorothiazide, Amlodipine
559	45	MALE	1.83	139	130	160/90	10	YES	NO	30.7	1.1	7.96	97	43.28	164.97	24.69	134.85	92.44	7.11	Metformin, Telmisartan+Hydrochlorothiazide
560	68	MALE	1.78	76	101	140/70	5	NO	NO	187.96	5.91	11.09	125.38	35.92	198.78	37.48	207.44	210.6	5	Torsemide, Valsartan
561	40	MALE	1.77	94	98	144/104	8	NO	NO	32.16	0.95	7.18	91.06	44.32	166.86	31.48	167.24	90.59	5.58	Perindopril
562	58	FEMALE	1.58	82.5	113	140/94	20	NO	NO	29.43	0.92	5.98	76.56	27.75	131.79	27.48	142	73.84	5.67	Telmisartan+Hydrochlorothiazide
563	59	MALE	1.8	77	94	236/113	15	YES	YES	75.59	1.12	7.47	167.88	45.29	233.53	20.36	111.81	213.65	6.75	Indapamide, Metozalone, Atorvastatin, Metformin, Glimperide, Irbesartan+Amlodipine
564	66	FEMALE	1.75	79	103	186/92	5	NO	NO	26.09	1.24	4.82	126.37	37.45	191.62	27.8	146.04	166.78	8.28	Indapamide, Atorvastatin, Irbesartan+Amlodipine
565	88	MALE	1.65	41	70	165/99	40	NO	NO	38.33	0.88	4.5	135.97	46.79	209.3	26.54	142.62	84.78	5.4	Perindopril, Rosuvastatin
566	46	FEMALE	1.68	82.5	102	134/77	10	NO	NO	23.85	0.85	3.91	148.75	45.3	226.29	32.24	171.43	72.56	4.68	Amlodipine, Losartan
567	50	MALE	1.75	85	104	154/88	1	NO	NO	14.49	0.83	4.94	136.96	58.18	266.67	71.53	377.18	71.05	6.75	Propranalol, Atorvastatin
568	36	MALE	1.73	64	71	150/110	1	YES	NO	27.2	0.87	4.36	63.46	36.36	125.58	25.76	138.58	88.39	4.41	Perindopril, Metformin
569	49	MALE	1.79	103	106	140/90	1	YES	NO	29.8	0.94	8.42	135.64	35.3	207.02	36.08	190.24	80.27	6.12	Indapamide,Rabeprazole, Domperidone
570	39	MALE	1.76	115	116	110/70	10	NO	NO	32.01	1.22	7.37	72.05	48.48	152.05	31.52	162.6	80.61	5.85	Metformin, Atorvastatin, Bumetanide
571	62	MALE	1.72	91	109	133/84	10	NO	NO	32.39	0.95	7.03	132.87	37.01	191.72	21.84	119.12	87.24	6.48	None
572	51	FEMALE	1.64	134	124	133/74	1	NO	NO	38.72	0.89	6.45	120.17	50.19	189.47	19.11	105.69	88.1	6.48	Bumentanide, Telmisartan
573	74	MALE	1.71	79	101	170/108	5	YES	NO	17.03	0.89	6.04	84.26	41.38	175.86	50.22	271.11	71.02	6.75	Telmisartan+Hydrochlorothiazide
574	63	MALE	1.65	78	99	140/90	25	YES	NO	28.42	0.97	5.64	102.81	43.06	168.48	22.64	123.33	113.08	6.48	Atorvastatin, Perindopril, Isosorbide
575	36	FEMALE	1.67	69	84	123/86	1	NO	NO	20.32	0.82	4.84	112.254	63.58	198.86	23.04	125.2	108.28	6.3	None
576	30	MALE	1.79	92.5	93	140/90	4	YES	YES	29.37	0.97	4.94	54.24	27.21	115.71	34.26	181.13	245.18	10.17	Metformin, Fenofibrate
577	41	MALE	1.81	103	114	143/82	5	NO	NO	29.85	0.99	8.27	86.33	37.07	154.84	31.44	169.72	138.76	5.85	Perindopril, Rabeprazole
578	70	MALE	1.73	159	143	170/100	30	NO	NO	53.17	1.2	8.32	82.23	59.89	162.35	20.23	111.61	159.87	5.58	Bumentanide, Irbesartan/Amlodipine, Clopidogrel, Atorvastatin
579	53	MALE	1.79	85	99	182/105	35	NO	NO	37.74	1.04	7.61	69.33	64.85	171.26	37.08	197.04	78.41	6.03	Bisoprolol, Bumentanide, Irbesartan/Amlodipine
580	42	MALE	1.78	102	102	132/100	2	NO	NO	38.75	0.93	5.72	173.26	41.38	241.38	26.74	143.7	118.61	5.76	Perindopril, Indapamide
581	38	FEMALE	1.72	91.5	104	186/118	1	NO	NO	30.24	0.94	6.1	117.28	40.54	186.21	28.39	145.19	118.61	5.76	Bumentanide, Irbesartan/Amlodipine,Metformin
582	49	MALE	1.73	94	102	128/88	5	NO	NO	28.14	0.94	7.55	129.1	43.8	196.47	23.57	122.88	106.28	5.67	Amitryptyline, Perindopril
